# Supplementary material for: Tumor mutational burden is associated with poor outcomes in diffuse glioma
Source: BMC Cancer. 2020 Mar 12;20:213. doi: 10.1186/s12885-020-6658-1 (PMC7069200; doi:10.1186/s12885-020-6658-1)
Supplement: Supplementary file 1 — Additional file 1. [file 12885_2020_6658_MOESM1_ESM.xlsx]

## Sheet: Sheet1
Sample ID	TMB(mutations/Mb)	TCGA group	nonsynonymous mutational types
			Frame_Shift_Del	Frame_Shift_Ins	In_Frame_Del	In_Frame_Ins	Missense_Mutation	Nonsense_Mutation	Nonstop_Mutation	Splice_Site	Translation_Start_Site	total
TCGA.CS.4938	0.28	LGG	1	0	0	0	11	1	0	1	0	14
TCGA.CS.4941	0.94	LGG	0	0	0	0	38	4	0	2	0	44
TCGA.CS.4942	0.56	LGG	0	0	0	0	20	1	0	0	0	21
TCGA.CS.4943	0.42	LGG	0	1	0	0	18	2	0	0	0	21
TCGA.CS.4944	0.39	LGG	1	1	0	0	16	0	0	0	0	18
TCGA.CS.5390	0.78	LGG	3	0	3	0	26	3	0	2	0	37
TCGA.CS.5393	0.47	LGG	0	0	0	0	19	0	0	0	0	19
TCGA.CS.5394	0.44	LGG	1	2	1	0	18	1	0	0	0	23
TCGA.CS.5395	0.92	LGG	0	0	0	1	33	2	0	1	0	37
TCGA.CS.5396	0.58	LGG	1	0	1	0	23	1	0	0	0	26
TCGA.CS.5397	0.72	LGG	2	0	0	0	25	3	0	0	0	30
TCGA.CS.6186	0.94	LGG	1	1	0	0	39	3	0	1	0	45
TCGA.CS.6188	0.64	LGG	1	0	1	1	26	0	0	1	0	30
TCGA.CS.6290	0.47	LGG	0	0	0	0	14	3	0	0	0	17
TCGA.CS.6665	1.42	LGG	2	0	0	0	53	4	0	0	0	59
TCGA.CS.6666	0.78	LGG	0	3	0	0	28	1	1	0	0	33
TCGA.CS.6667	0.61	LGG	1	0	0	0	20	1	0	0	1	23
TCGA.CS.6668	0.36	LGG	0	1	0	1	13	1	0	1	0	17
TCGA.CS.6670	0.67	LGG	0	1	0	0	26	1	0	1	0	29
TCGA.DB.5270	0.42	LGG	1	1	0	0	14	1	0	0	0	17
TCGA.DB.5273	0.33	LGG	0	0	0	1	11	2	0	0	0	14
TCGA.DB.5274	0.69	LGG	3	2	0	0	24	2	0	2	0	33
TCGA.DB.5275	0.72	LGG	4	0	2	0	25	2	0	2	0	35
TCGA.DB.5276	0.22	LGG	3	1	0	0	9	1	0	0	0	14
TCGA.DB.5277	0.83	LGG	1	2	0	0	28	3	0	1	0	35
TCGA.DB.5278	0.14	LGG	0	0	0	0	6	0	0	0	0	6
TCGA.DB.5279	0.81	LGG	0	0	0	0	30	5	0	0	0	35
TCGA.DB.5280	0.39	LGG	2	1	0	0	15	0	0	0	0	18
TCGA.DB.5281	0.97	LGG	3	1	0	0	36	4	0	2	0	46
TCGA.DB.A4X9	0.47	LGG	2	2	0	0	16	1	0	1	0	22
TCGA.DB.A4XA	0.22	LGG	0	1	0	0	10	0	0	0	0	11
TCGA.DB.A4XB	0.58	LGG	1	0	0	0	23	0	0	0	1	25
TCGA.DB.A4XC	0.39	LGG	3	0	1	0	14	1	0	0	0	19
TCGA.DB.A4XD	0.67	LGG	1	0	0	0	26	1	0	1	0	29
TCGA.DB.A4XE	0.53	LGG	1	0	0	0	20	0	0	1	0	22
TCGA.DB.A4XF	0.44	LGG	4	0	2	0	18	1	0	1	0	26
TCGA.DB.A4XG	0.36	LGG	2	0	0	0	15	0	0	0	0	17
TCGA.DB.A4XH	0.64	LGG	1	1	0	1	28	2	0	0	0	33
TCGA.DB.A64L	1.47	LGG	3	0	0	0	62	1	0	2	1	69
TCGA.DB.A64O	0.33	LGG	3	0	0	0	13	1	0	0	0	17
TCGA.DB.A64P	0.47	LGG	2	0	0	0	18	4	0	1	0	25
TCGA.DB.A64Q	0.42	LGG	1	0	0	0	16	0	0	1	0	18
TCGA.DB.A64R	0.25	LGG	0	0	0	0	13	1	0	0	0	14
TCGA.DB.A64S	0.19	LGG	1	0	0	0	6	2	0	0	0	9
TCGA.DB.A64U	0.17	LGG	1	0	0	0	6	1	1	0	0	9
TCGA.DB.A64V	0.5	LGG	2	0	0	0	21	1	0	1	0	25
TCGA.DB.A64W	0.81	LGG	1	2	0	0	30	3	0	0	0	36
TCGA.DB.A64X	1.39	LGG	3	0	0	0	51	2	0	0	0	56
TCGA.DB.A75K	0.56	LGG	0	3	2	0	21	3	0	0	0	29
TCGA.DB.A75L	0.72	LGG	1	2	0	0	26	1	0	0	0	30
TCGA.DB.A75M	0.56	LGG	1	0	0	0	20	1	0	1	0	23
TCGA.DB.A75O	0.36	LGG	0	2	0	0	14	0	0	0	0	16
TCGA.DB.A75P	0.06	LGG	0	0	0	0	3	0	0	0	0	3
TCGA.DH.5140	0.39	LGG	3	0	0	0	17	0	0	0	0	20
TCGA.DH.5141	0.47	LGG	1	0	0	0	17	2	0	0	1	21
TCGA.DH.5142	0.64	LGG	0	1	0	0	24	2	0	0	0	27
TCGA.DH.5143	0.56	LGG	2	0	0	0	23	0	0	1	0	26
TCGA.DH.5144	0.64	LGG	0	0	0	0	27	0	0	2	0	29
TCGA.DH.A669	1.14	LGG	1	1	1	0	41	2	0	3	0	49
TCGA.DH.A66B	0.75	LGG	5	1	2	0	27	1	0	1	0	37
TCGA.DH.A66D	0.97	LGG	2	2	0	0	34	2	0	0	0	40
TCGA.DH.A66F	0.33	LGG	2	0	0	0	11	2	0	0	1	16
TCGA.DH.A66G	0.61	LGG	1	0	0	0	24	0	0	3	0	28
TCGA.DH.A7UR	1.06	LGG	6	0	1	0	38	5	0	3	0	53
TCGA.DH.A7US	0.69	LGG	3	0	0	0	23	3	0	1	0	30
TCGA.DH.A7UT	0.39	LGG	0	0	0	0	16	0	0	0	0	16
TCGA.DH.A7UU	0.86	LGG	1	0	0	0	33	3	0	1	0	38
TCGA.DH.A7UV	0.58	LGG	4	0	1	0	22	0	0	0	1	28
TCGA.DU.5847	0.72	LGG	0	1	0	0	27	2	0	3	0	33
TCGA.DU.5849	0.61	LGG	0	0	0	0	25	2	0	1	0	28
TCGA.DU.5851	0.42	LGG	1	0	0	0	15	3	0	0	0	19
TCGA.DU.5852	1.36	LGG	1	0	0	0	51	6	0	1	0	59
TCGA.DU.5853	0.36	LGG	0	1	0	0	15	0	0	3	0	19
TCGA.DU.5854	0.78	LGG	1	0	0	0	37	2	0	0	0	40
TCGA.DU.5855	0.86	LGG	2	0	0	0	31	2	0	0	0	35
TCGA.DU.5870	0.22	LGG	0	1	0	0	10	0	0	0	0	11
TCGA.DU.5871	0.56	LGG	0	0	0	0	23	0	1	0	0	24
TCGA.DU.5872	0.64	LGG	0	0	0	0	21	3	0	0	0	24
TCGA.DU.5874	0.83	LGG	1	0	0	0	29	2	0	2	1	35
TCGA.DU.6392	230.89	LGG	53	138	2	0	8609	598	4	227	4	9635
TCGA.DU.6393	0.56	LGG	0	0	0	1	22	1	0	0	0	24
TCGA.DU.6394	0.39	LGG	5	0	3	0	13	1	0	3	0	25
TCGA.DU.6395	0.44	LGG	1	0	0	0	17	0	0	0	0	18
TCGA.DU.6396	0.81	LGG	0	1	0	0	30	2	0	0	0	33
TCGA.DU.6397	0.44	LGG	5	1	1	0	18	0	1	1	0	27
TCGA.DU.6399	1.03	LGG	4	0	0	1	36	1	0	0	0	42
TCGA.DU.6400	0.86	LGG	3	0	0	0	35	1	0	1	0	40
TCGA.DU.6401	0.5	LGG	1	1	0	0	19	0	0	0	0	21
TCGA.DU.6402	0.81	LGG	1	0	0	0	33	3	0	0	0	37
TCGA.DU.6403	1.17	LGG	2	1	0	0	42	2	0	2	0	49
TCGA.DU.6404	0.25	LGG	0	0	0	0	8	2	0	0	0	10
TCGA.DU.6405	1	LGG	2	2	0	0	38	4	0	1	0	47
TCGA.DU.6406	0.17	LGG	0	0	0	1	5	1	0	0	0	7
TCGA.DU.6407	0.47	LGG	1	0	0	0	17	0	0	0	0	18
TCGA.DU.6408	0.33	LGG	1	0	0	0	13	0	0	1	0	15
TCGA.DU.6410	0.75	LGG	0	0	1	0	29	3	0	0	0	33
TCGA.DU.6542	0.47	LGG	1	1	1	0	17	1	0	1	0	22
TCGA.DU.7006	1.25	LGG	1	1	0	0	43	7	0	0	0	52
TCGA.DU.7007	0.86	LGG	1	0	0	0	28	3	0	1	0	33
TCGA.DU.7008	0.58	LGG	0	1	1	0	21	1	0	0	0	24
TCGA.DU.7009	0.33	LGG	1	1	0	0	14	1	0	0	0	17
TCGA.DU.7010	1.75	LGG	5	0	0	0	73	2	1	0	0	81
TCGA.DU.7011	0.39	LGG	1	0	0	0	14	2	0	0	0	17
TCGA.DU.7012	0.97	LGG	2	0	0	0	41	2	0	0	0	45
TCGA.DU.7013	0.61	LGG	2	0	0	0	27	2	0	1	0	32
TCGA.DU.7015	0.75	LGG	1	0	0	0	29	2	0	0	0	32
TCGA.DU.7018	0.69	LGG	3	0	0	0	26	0	0	0	1	30
TCGA.DU.7019	0.47	LGG	4	0	1	0	17	0	0	2	0	24
TCGA.DU.7290	0.72	LGG	1	0	0	0	27	1	0	1	0	30
TCGA.DU.7292	0.75	LGG	0	0	0	1	29	4	0	0	1	35
TCGA.DU.7294	0.42	LGG	0	0	0	0	16	1	0	0	0	17
TCGA.DU.7298	0.67	LGG	2	1	0	1	23	3	0	1	0	31
TCGA.DU.7299	0.39	LGG	4	0	1	0	14	1	0	0	0	20
TCGA.DU.7300	0.69	LGG	7	0	5	0	27	0	0	2	0	41
TCGA.DU.7301	0.5	LGG	4	1	0	0	19	1	0	0	0	25
TCGA.DU.7302	0.53	LGG	7	0	4	0	20	2	0	2	0	35
TCGA.DU.7304	0.42	LGG	1	1	0	0	21	2	0	2	0	27
TCGA.DU.7306	0.97	LGG	3	2	0	0	41	2	0	2	0	50
TCGA.DU.7309	0.75	LGG	0	0	0	0	28	2	0	0	0	30
TCGA.DU.8158	0.78	LGG	1	1	0	0	29	0	0	0	0	31
TCGA.DU.8161	0.72	LGG	0	2	0	0	29	3	0	1	0	35
TCGA.DU.8162	0.33	LGG	2	0	0	0	17	0	0	1	0	20
TCGA.DU.8163	0.31	LGG	0	0	0	0	10	3	0	0	0	13
TCGA.DU.8164	0.56	LGG	1	0	0	0	26	2	0	1	0	30
TCGA.DU.8165	1.36	LGG	2	0	0	0	56	0	0	0	0	58
TCGA.DU.8166	0.58	LGG	0	1	0	0	22	0	0	1	0	24
TCGA.DU.8167	0.86	LGG	3	1	0	1	38	1	0	1	0	45
TCGA.DU.8168	0.92	LGG	4	0	2	0	35	0	0	0	0	41
TCGA.DU.A5TP	0.61	LGG	1	1	0	0	21	4	0	0	0	27
TCGA.DU.A5TR	0.89	LGG	1	0	0	0	33	1	0	0	0	35
TCGA.DU.A5TS	0.72	LGG	0	1	1	0	24	3	0	4	0	33
TCGA.DU.A5TT	0.97	LGG	0	0	1	0	40	0	0	1	0	42
TCGA.DU.A5TU	0.75	LGG	2	0	0	0	29	3	0	2	0	36
TCGA.DU.A5TW	0.89	LGG	0	0	1	0	31	4	0	2	0	38
TCGA.DU.A5TY	0.92	LGG	2	1	0	1	34	3	0	0	0	41
TCGA.DU.A6S2	0.31	LGG	0	1	0	0	13	0	0	0	0	14
TCGA.DU.A6S3	0.42	LGG	3	0	3	0	18	1	0	0	0	25
TCGA.DU.A6S6	0.25	LGG	1	0	0	0	9	1	0	0	0	11
TCGA.DU.A6S7	0.56	LGG	2	0	0	0	19	1	0	0	0	22
TCGA.DU.A6S8	1.06	LGG	4	0	0	0	41	0	0	0	0	45
TCGA.DU.A76K	1	LGG	3	0	1	0	40	0	0	0	0	44
TCGA.DU.A76L	0.61	LGG	3	0	0	0	27	1	0	1	0	32
TCGA.DU.A76R	0.83	LGG	1	0	0	0	33	1	0	1	0	36
TCGA.DU.A7T6	2.39	LGG	3	0	1	0	93	3	0	2	0	102
TCGA.DU.A7T8	0.33	LGG	1	0	0	0	13	1	0	0	0	15
TCGA.DU.A7TA	0.67	LGG	4	2	2	0	20	4	0	0	0	32
TCGA.DU.A7TB	0.56	LGG	2	0	0	1	23	2	0	1	0	29
TCGA.DU.A7TC	0.36	LGG	2	0	2	0	15	1	0	1	0	21
TCGA.DU.A7TD	0.69	LGG	1	0	0	0	32	1	0	0	0	34
TCGA.DU.A7TG	0.22	LGG	1	1	0	0	8	0	0	0	0	10
TCGA.DU.A7TJ	0.81	LGG	0	1	0	0	28	3	0	2	0	34
TCGA.E1.5302	0.67	LGG	2	0	0	0	25	1	0	0	0	28
TCGA.E1.5303	0.58	LGG	0	2	1	0	20	2	0	1	0	26
TCGA.E1.5304	0.72	LGG	0	1	0	1	25	2	0	1	0	30
TCGA.E1.5305	0.47	LGG	1	1	3	0	19	0	0	1	0	25
TCGA.E1.5307	1.19	LGG	3	0	1	0	45	2	0	1	0	52
TCGA.E1.5311	0.36	LGG	0	0	0	0	15	0	0	0	0	15
TCGA.E1.5318	0.83	LGG	1	1	0	0	30	2	0	0	0	34
TCGA.E1.5319	0.47	LGG	8	0	3	0	21	0	0	1	0	33
TCGA.E1.5322	0.44	LGG	3	0	0	0	17	0	0	0	0	20
TCGA.E1.A7YD	1.17	LGG	0	1	0	0	41	2	0	1	1	46
TCGA.E1.A7YE	1.42	LGG	0	0	0	0	51	2	0	3	0	56
TCGA.E1.A7YH	0.5	LGG	1	0	0	0	18	2	0	1	0	22
TCGA.E1.A7YI	0.81	LGG	1	1	0	0	32	4	0	2	0	40
TCGA.E1.A7YJ	0.64	LGG	2	0	0	0	25	3	0	1	0	31
TCGA.E1.A7YK	1.08	LGG	1	1	0	0	42	1	0	1	0	46
TCGA.E1.A7YL	1	LGG	2	0	0	0	38	3	0	0	0	43
TCGA.E1.A7YM	0.75	LGG	1	0	1	0	31	1	0	0	0	34
TCGA.E1.A7YN	1.25	LGG	2	1	0	0	45	5	0	0	1	54
TCGA.E1.A7YO	0.67	LGG	2	1	0	0	25	1	0	2	0	31
TCGA.E1.A7YQ	0.67	LGG	3	0	1	0	24	1	0	0	0	29
TCGA.E1.A7YS	0.97	LGG	1	1	0	1	40	1	0	4	0	48
TCGA.E1.A7YU	0.56	LGG	0	0	0	0	20	0	0	1	0	21
TCGA.E1.A7YV	0.78	LGG	5	0	0	0	27	2	0	0	0	34
TCGA.E1.A7YW	0.31	LGG	1	2	0	0	14	0	0	0	0	17
TCGA.E1.A7YY	0.17	LGG	0	0	0	0	6	0	0	1	0	7
TCGA.E1.A7Z2	0.64	LGG	2	0	0	0	25	0	0	0	0	27
TCGA.E1.A7Z3	0.36	LGG	0	0	0	0	13	0	0	0	1	14
TCGA.E1.A7Z4	0.33	LGG	1	1	0	0	13	1	0	0	0	16
TCGA.E1.A7Z6	0.36	LGG	1	0	0	0	13	1	0	0	0	15
TCGA.EZ.7264	0.5	LGG	0	0	0	0	20	1	0	0	0	21
TCGA.F6.A8O3	0.44	LGG	1	0	0	0	15	1	0	2	0	19
TCGA.F6.A8O4	0.56	LGG	2	1	0	0	21	0	0	0	0	24
TCGA.FG.5962	0.81	LGG	2	0	1	0	29	2	0	0	0	34
TCGA.FG.5963	0.56	LGG	0	2	0	0	22	1	0	2	0	27
TCGA.FG.5964	0.56	LGG	8	1	3	0	18	2	0	1	0	33
TCGA.FG.5965	0.78	LGG	1	0	0	0	31	1	0	2	0	35
TCGA.FG.6688	1.22	LGG	4	0	0	0	43	6	0	0	0	53
TCGA.FG.6689	0.39	LGG	1	1	0	0	13	3	0	0	0	18
TCGA.FG.6690	0.72	LGG	0	0	0	0	25	2	0	0	0	27
TCGA.FG.6691	0.19	LGG	0	1	1	0	9	0	0	0	0	11
TCGA.FG.6692	1.39	LGG	1	0	0	0	56	1	0	2	0	60
TCGA.FG.7634	0.33	LGG	1	0	0	0	13	1	0	0	0	15
TCGA.FG.7636	0.75	LGG	2	2	0	0	30	1	0	1	1	37
TCGA.FG.7637	0.56	LGG	1	2	0	0	19	4	0	0	0	26
TCGA.FG.7638	0.31	LGG	1	0	0	0	13	0	0	0	0	14
TCGA.FG.7641	0.58	LGG	0	0	0	0	23	0	0	0	0	23
TCGA.FG.7643	0.97	LGG	0	2	0	0	36	3	0	0	0	41
TCGA.FG.8182	0.5	LGG	0	2	0	0	19	2	0	1	0	24
TCGA.FG.8185	0.64	LGG	1	1	0	0	27	0	0	0	0	29
TCGA.FG.8186	0.53	LGG	0	0	0	0	21	2	0	1	0	24
TCGA.FG.8187	0.28	LGG	1	0	1	0	10	1	0	0	0	13
TCGA.FG.8188	0.53	LGG	2	0	0	0	19	1	0	1	0	23
TCGA.FG.8189	0.11	LGG	0	0	0	0	4	0	0	0	0	4
TCGA.FG.8191	0.42	LGG	0	0	0	0	14	1	0	3	0	18
TCGA.FG.A4MT	0.33	LGG	1	0	0	0	12	1	0	0	0	14
TCGA.FG.A4MU	1.22	LGG	1	1	0	0	47	2	0	0	0	51
TCGA.FG.A4MW	1.08	LGG	3	1	1	0	46	1	0	2	1	55
TCGA.FG.A4MX	0.61	LGG	1	0	0	0	20	2	0	0	0	23
TCGA.FG.A4MY	0.64	LGG	2	2	0	0	25	0	0	0	0	29
TCGA.FG.A60J	0.86	LGG	0	0	0	0	30	2	0	1	0	33
TCGA.FG.A60K	0.42	LGG	0	2	0	0	16	1	0	0	1	20
TCGA.FG.A60L	0.53	LGG	0	2	0	0	17	2	0	1	0	22
TCGA.FG.A6IZ	0.86	LGG	4	0	0	0	37	1	0	2	0	44
TCGA.FG.A6J1	0.39	LGG	0	1	0	0	14	1	0	0	0	16
TCGA.FG.A6J3	1.44	LGG	0	0	1	0	51	4	0	0	0	56
TCGA.FG.A70Y	0.39	LGG	0	0	1	0	13	1	0	0	0	15
TCGA.FG.A70Z	1.08	LGG	0	1	0	1	39	5	0	3	1	50
TCGA.FG.A710	0.64	LGG	1	0	0	0	24	3	0	0	0	28
TCGA.FG.A711	0.72	LGG	2	0	0	0	28	1	0	2	0	33
TCGA.FG.A713	0.47	LGG	2	0	0	0	18	0	0	1	0	21
TCGA.FG.A87N	0.42	LGG	1	2	1	0	14	2	0	3	0	23
TCGA.FG.A87Q	1.31	LGG	1	1	0	0	49	1	0	1	0	53
TCGA.FN.7833	0.33	LGG	2	2	0	0	14	0	0	0	0	18
TCGA.HT.7467	0.56	LGG	1	1	0	0	21	3	0	0	0	26
TCGA.HT.7468	0.28	LGG	1	0	0	0	11	1	0	0	0	13
TCGA.HT.7469	0.58	LGG	3	0	1	0	20	2	0	2	1	29
TCGA.HT.7470	0.89	LGG	1	2	0	0	31	2	0	0	0	36
TCGA.HT.7471	0.19	LGG	1	1	0	0	8	2	0	0	0	12
TCGA.HT.7472	0.25	LGG	2	1	0	0	10	1	0	0	0	14
TCGA.HT.7473	0.36	LGG	0	1	0	0	16	0	0	0	0	17
TCGA.HT.7474	0.31	LGG	1	1	1	0	12	0	0	0	1	16
TCGA.HT.7475	0.89	LGG	4	0	0	0	33	3	0	3	0	43
TCGA.HT.7476	0.5	LGG	1	0	0	0	17	1	0	0	1	20
TCGA.HT.7477	0.97	LGG	2	0	0	0	39	0	0	1	0	42
TCGA.HT.7478	0.61	LGG	1	0	0	0	22	2	0	1	0	26
TCGA.HT.7479	0.44	LGG	2	0	0	0	20	1	0	0	0	23
TCGA.HT.7480	0.5	LGG	2	0	0	0	18	1	0	1	0	22
TCGA.HT.7481	0.61	LGG	0	0	3	0	23	1	0	0	0	27
TCGA.HT.7483	0.19	LGG	0	0	0	0	10	1	0	0	0	11
TCGA.HT.7485	0.33	LGG	0	0	0	0	12	1	0	0	0	13
TCGA.HT.7601	0.44	LGG	2	0	0	0	14	1	0	1	1	19
TCGA.HT.7602	0.28	LGG	0	0	0	0	9	3	0	0	0	12
TCGA.HT.7603	0.5	LGG	0	0	0	0	17	4	0	0	0	21
TCGA.HT.7604	0.86	LGG	1	1	0	0	31	3	0	0	0	36
TCGA.HT.7605	0.53	LGG	3	0	0	0	18	3	0	1	0	25
TCGA.HT.7606	0.53	LGG	2	0	1	0	20	0	0	0	0	23
TCGA.HT.7607	0.56	LGG	1	0	0	0	22	1	0	0	0	24
TCGA.HT.7608	0.28	LGG	2	2	0	0	11	1	0	2	0	18
TCGA.HT.7609	0.53	LGG	0	0	0	0	20	1	0	1	0	22
TCGA.HT.7610	0.33	LGG	1	0	0	0	9	3	0	1	0	14
TCGA.HT.7611	0.53	LGG	2	0	0	0	21	3	0	0	0	26
TCGA.HT.7616	0.81	LGG	2	2	0	0	29	3	0	1	0	37
TCGA.HT.7620	0.36	LGG	0	0	0	0	11	3	0	1	0	15
TCGA.HT.7676	0.25	LGG	2	0	0	0	10	0	0	0	0	12
TCGA.HT.7677	0.61	LGG	6	0	1	0	23	1	0	1	0	32
TCGA.HT.7680	0.03	LGG	0	0	0	0	1	0	0	0	0	1
TCGA.HT.7681	0.25	LGG	0	1	0	0	8	2	0	0	0	11
TCGA.HT.7684	0.69	LGG	2	0	1	0	25	2	0	0	0	30
TCGA.HT.7686	0.36	LGG	2	0	0	0	14	0	0	0	0	16
TCGA.HT.7687	0.61	LGG	4	1	0	0	27	1	0	2	0	35
TCGA.HT.7688	1.19	LGG	11	0	1	0	48	1	0	1	0	62
TCGA.HT.7689	0.83	LGG	1	1	0	0	33	2	0	0	0	37
TCGA.HT.7690	0.5	LGG	1	0	1	0	18	1	0	0	0	21
TCGA.HT.7691	0.11	LGG	0	0	0	0	4	0	0	0	0	4
TCGA.HT.7692	0.42	LGG	2	0	1	0	15	1	0	1	0	20
TCGA.HT.7693	0.64	LGG	1	0	0	0	24	1	0	2	0	28
TCGA.HT.7694	0.44	LGG	8	1	2	0	19	1	0	0	0	31
TCGA.HT.7695	0.22	LGG	1	0	0	0	12	0	0	0	0	13
TCGA.HT.7854	0.44	LGG	0	2	0	0	16	1	0	0	0	19
TCGA.HT.7855	0.47	LGG	4	1	3	0	18	3	0	1	0	30
TCGA.HT.7856	0.92	LGG	7	99	0	36	33	37	0	2	0	214
TCGA.HT.7857	0.28	LGG	1	0	0	0	7	4	0	1	0	13
TCGA.HT.7858	0.42	LGG	1	0	0	0	15	0	0	1	0	17
TCGA.HT.7860	1.28	LGG	1	1	0	0	51	5	0	2	0	60
TCGA.HT.7873	0.47	LGG	2	1	0	1	18	0	0	1	0	23
TCGA.HT.7874	0.58	LGG	1	1	0	0	22	0	0	0	0	24
TCGA.HT.7875	0.56	LGG	3	0	0	0	23	1	0	0	0	27
TCGA.HT.7877	0.25	LGG	1	2	0	0	10	0	0	0	0	13
TCGA.HT.7879	0.31	LGG	2	0	0	0	10	1	0	0	0	13
TCGA.HT.7880	0.14	LGG	1	0	0	0	4	1	0	0	0	6
TCGA.HT.7881	0.19	LGG	1	0	0	0	7	1	0	0	0	9
TCGA.HT.7882	0.83	LGG	2	1	1	0	29	3	0	2	0	38
TCGA.HT.7884	0.67	LGG	1	1	0	2	26	1	0	0	0	31
TCGA.HT.7902	0.56	LGG	1	0	0	0	19	4	0	0	0	24
TCGA.HT.8010	0.28	LGG	1	0	0	0	9	1	0	0	0	11
TCGA.HT.8011	0.81	LGG	1	7	1	1	33	3	0	0	0	46
TCGA.HT.8012	0.28	LGG	7	0	2	0	10	0	0	1	0	20
TCGA.HT.8013	0.58	LGG	1	0	0	0	22	1	0	0	0	24
TCGA.HT.8015	0.06	LGG	0	0	0	0	2	0	0	0	0	2
TCGA.HT.8018	0.44	LGG	0	0	1	0	15	2	0	0	0	18
TCGA.HT.8104	1.11	LGG	1	0	0	0	44	4	0	1	0	50
TCGA.HT.8105	0.56	LGG	5	2	2	0	20	2	0	1	0	32
TCGA.HT.8106	0.58	LGG	1	0	0	0	20	2	0	3	0	26
TCGA.HT.8107	0.03	LGG	0	0	0	0	1	0	0	0	0	1
TCGA.HT.8108	0.28	LGG	1	1	0	0	12	0	0	0	0	14
TCGA.HT.8109	0.67	LGG	2	0	0	0	26	3	0	0	0	31
TCGA.HT.8110	1.81	LGG	18	141	2	72	69	49	0	5	1	357
TCGA.HT.8111	0.25	LGG	1	0	0	0	10	1	0	0	0	12
TCGA.HT.8113	0.36	LGG	1	1	1	0	14	1	0	0	0	18
TCGA.HT.8114	0.36	LGG	2	1	0	0	14	0	0	1	0	18
TCGA.HT.8563	0.47	LGG	0	0	0	0	17	3	0	1	0	21
TCGA.HT.8564	7.69	LGG	49	11	4	0	317	19	0	7	0	407
TCGA.HT.A4DS	0.69	LGG	0	0	0	0	29	0	0	1	0	30
TCGA.HT.A4DV	0.36	LGG	0	0	0	0	14	0	0	0	0	14
TCGA.HT.A5R5	0.53	LGG	1	0	0	0	17	3	0	1	0	22
TCGA.HT.A5R7	0.44	LGG	1	1	0	0	20	0	0	0	0	22
TCGA.HT.A5R9	0.72	LGG	0	0	1	0	27	0	0	0	0	28
TCGA.HT.A5RA	0.81	LGG	1	0	0	0	33	2	0	0	0	36
TCGA.HT.A5RB	0.42	LGG	0	0	0	0	15	0	0	0	0	15
TCGA.HT.A5RC	0.92	LGG	0	0	1	0	38	1	1	1	0	42
TCGA.HT.A614	0.58	LGG	1	0	0	0	22	5	0	0	0	28
TCGA.HT.A615	0.72	LGG	1	1	0	0	27	1	0	2	0	32
TCGA.HT.A616	0.33	LGG	1	1	0	0	12	2	0	1	0	17
TCGA.HT.A617	0.42	LGG	0	0	0	0	16	1	0	0	0	17
TCGA.HT.A618	0.31	LGG	2	1	1	1	12	3	0	0	0	20
TCGA.HT.A619	0.94	LGG	2	3	1	0	34	3	0	1	0	44
TCGA.HT.A61A	0.14	LGG	0	0	0	1	6	0	0	0	0	7
TCGA.HT.A61B	0.83	LGG	0	1	0	0	27	4	0	0	1	33
TCGA.HT.A61C	0.83	LGG	1	1	1	0	32	1	0	1	0	37
TCGA.HT.A74H	1	LGG	4	0	0	0	38	1	0	0	0	43
TCGA.HT.A74J	0.53	LGG	0	0	0	0	18	2	0	1	0	21
TCGA.HT.A74K	0.53	LGG	2	4	1	0	21	0	0	0	0	28
TCGA.HT.A74L	0.22	LGG	0	0	0	0	10	0	0	2	0	12
TCGA.HT.A74O	0.42	LGG	2	0	1	0	15	1	0	0	0	19
TCGA.HW.7486	0.17	LGG	0	0	0	0	7	1	0	0	0	8
TCGA.HW.7487	0.36	LGG	0	0	0	0	13	2	0	0	0	15
TCGA.HW.7489	0.36	LGG	0	1	0	0	11	2	0	3	0	17
TCGA.HW.7490	0.47	LGG	12	0	1	0	20	0	0	1	0	34
TCGA.HW.7491	0.25	LGG	0	1	0	0	11	0	0	1	0	13
TCGA.HW.7495	0.31	LGG	1	0	0	0	12	1	0	1	0	15
TCGA.HW.8319	0.61	LGG	0	0	0	0	23	1	0	1	0	25
TCGA.HW.8320	0.42	LGG	2	1	0	0	17	2	0	0	1	23
TCGA.HW.8321	0.58	LGG	0	1	0	0	24	2	0	0	0	27
TCGA.HW.8322	0.42	LGG	4	2	0	0	17	1	0	0	0	24
TCGA.HW.A5KJ	0.5	LGG	8	0	2	0	19	0	0	2	0	31
TCGA.HW.A5KK	0.72	LGG	3	0	0	1	27	3	0	0	0	34
TCGA.HW.A5KL	0.44	LGG	1	1	0	0	18	0	0	0	0	20
TCGA.HW.A5KM	0.36	LGG	1	0	2	1	13	0	0	0	0	17
TCGA.IK.7675	0.81	LGG	1	1	0	0	31	3	0	0	0	36
TCGA.IK.8125	0.97	LGG	2	2	1	0	34	4	0	2	0	45
TCGA.KT.A74X	0.17	LGG	1	0	1	0	6	0	0	0	0	8
TCGA.KT.A7W1	0.75	LGG	1	1	0	1	28	4	0	0	0	35
TCGA.P5.A5ET	0.39	LGG	0	0	2	0	13	2	0	1	0	18
TCGA.P5.A5EU	0.5	LGG	1	0	0	0	18	1	0	2	0	22
TCGA.P5.A5EV	1.72	LGG	2	0	0	0	67	3	0	1	0	73
TCGA.P5.A5EW	0.31	LGG	1	1	0	0	10	1	0	1	0	14
TCGA.P5.A5EX	0.47	LGG	0	1	0	0	18	1	0	0	0	20
TCGA.P5.A5EZ	0.72	LGG	3	1	0	0	29	1	0	0	0	34
TCGA.P5.A5F0	0.56	LGG	1	0	2	0	19	3	0	1	0	26
TCGA.P5.A5F1	0.42	LGG	0	0	0	0	13	3	0	0	0	16
TCGA.P5.A5F2	0.64	LGG	0	0	0	0	24	2	0	1	0	27
TCGA.P5.A5F4	0.72	LGG	1	0	0	0	27	1	0	0	0	29
TCGA.P5.A5F6	0.03	LGG	0	0	0	0	1	0	0	0	0	1
TCGA.P5.A72U	1.08	LGG	0	1	0	1	41	2	0	2	0	47
TCGA.P5.A72W	0.75	LGG	1	1	1	0	32	1	0	0	0	36
TCGA.P5.A72X	0.14	LGG	1	0	0	0	8	0	0	0	0	9
TCGA.P5.A72Z	0.5	LGG	1	1	0	0	22	1	0	0	0	25
TCGA.P5.A730	0.47	LGG	1	0	0	0	15	5	0	0	0	21
TCGA.P5.A731	0.5	LGG	1	1	0	0	19	0	0	0	0	21
TCGA.P5.A733	0.64	LGG	2	0	0	0	25	1	0	0	0	28
TCGA.P5.A735	0.47	LGG	4	2	0	0	17	0	0	1	0	24
TCGA.P5.A736	0.56	LGG	4	0	0	0	22	2	0	0	0	28
TCGA.P5.A737	0.42	LGG	1	0	0	0	16	1	0	0	0	18
TCGA.P5.A77W	0.44	LGG	4	1	0	0	15	2	0	0	0	22
TCGA.P5.A77X	0.39	LGG	7	1	0	0	18	0	0	1	0	27
TCGA.P5.A780	0.94	LGG	0	0	0	0	31	4	0	0	0	35
TCGA.P5.A781	0.31	LGG	0	0	0	0	13	0	0	0	0	13
TCGA.QH.A65R	0.58	LGG	3	0	0	0	25	0	0	0	0	28
TCGA.QH.A65S	0.39	LGG	1	1	0	0	14	0	0	1	0	17
TCGA.QH.A65V	0.44	LGG	1	0	0	0	19	1	0	0	0	21
TCGA.QH.A65X	0.42	LGG	2	0	2	0	16	3	0	0	0	23
TCGA.QH.A65Z	0.47	LGG	3	2	1	0	19	2	0	0	1	28
TCGA.QH.A6CS	0.36	LGG	1	1	0	0	14	0	0	0	0	16
TCGA.QH.A6CU	0.36	LGG	1	0	1	0	12	1	0	0	0	15
TCGA.QH.A6CV	0.97	LGG	0	0	0	0	32	7	0	2	0	41
TCGA.QH.A6CW	0.83	LGG	4	0	2	0	29	1	0	1	0	37
TCGA.QH.A6CX	0.64	LGG	1	0	0	1	24	3	0	0	0	29
TCGA.QH.A6CY	0.33	LGG	1	0	0	0	13	1	0	0	0	15
TCGA.QH.A6CZ	0.47	LGG	2	1	1	0	19	4	0	1	0	28
TCGA.QH.A6X3	0.36	LGG	1	0	3	0	16	0	0	0	0	20
TCGA.QH.A6X4	0.47	LGG	2	0	0	0	16	1	0	0	0	19
TCGA.QH.A6X5	0.39	LGG	6	0	1	0	16	0	0	1	0	24
TCGA.QH.A6X8	0.56	LGG	0	0	1	0	20	0	0	1	0	22
TCGA.QH.A6X9	0.92	LGG	1	2	0	0	34	3	0	0	0	40
TCGA.QH.A6XA	0.19	LGG	0	0	0	0	9	0	0	0	0	9
TCGA.QH.A6XC	0.83	LGG	4	0	0	0	32	3	0	2	0	41
TCGA.QH.A86X	0.36	LGG	2	0	0	0	12	2	0	2	0	18
TCGA.QH.A870	0.31	LGG	3	0	0	0	10	2	0	2	0	17
TCGA.R8.A6MK	0.44	LGG	4	0	2	0	15	1	0	0	0	22
TCGA.R8.A6ML	0.39	LGG	1	1	0	0	16	0	0	1	0	19
TCGA.R8.A6MO	0.67	LGG	1	0	0	0	25	2	0	1	0	29
TCGA.R8.A6YH	0.17	LGG	0	1	0	0	7	0	0	0	1	9
TCGA.R8.A73M	0.58	LGG	2	0	0	0	23	0	0	1	0	26
TCGA.RY.A83X	0.31	LGG	1	0	0	0	10	1	0	0	1	13
TCGA.RY.A83Y	0.64	LGG	5	0	0	0	21	6	0	0	0	32
TCGA.RY.A83Z	0.97	LGG	2	1	0	0	37	3	0	0	0	43
TCGA.RY.A840	0.33	LGG	0	0	0	0	11	1	0	0	0	12
TCGA.RY.A843	0.33	LGG	0	1	0	0	13	0	0	1	0	15
TCGA.RY.A845	0.64	LGG	0	0	0	0	22	2	0	0	0	24
TCGA.RY.A847	0.31	LGG	1	1	0	0	12	0	0	0	0	14
TCGA.S9.A6TS	1.39	LGG	1	0	0	0	49	3	0	2	1	56
TCGA.S9.A6TU	0.39	LGG	0	0	0	0	13	1	0	0	0	14
TCGA.S9.A6TV	0.75	LGG	1	0	0	1	29	1	0	1	0	33
TCGA.S9.A6TW	0.5	LGG	2	1	1	0	21	1	0	0	0	26
TCGA.S9.A6TX	0.67	LGG	2	3	0	0	25	0	0	0	0	30
TCGA.S9.A6TY	0.44	LGG	1	0	0	0	15	1	0	0	0	17
TCGA.S9.A6TZ	0.5	LGG	2	0	0	0	21	0	0	1	0	24
TCGA.S9.A6U0	0.83	LGG	0	0	0	0	32	1	0	0	0	33
TCGA.S9.A6U1	0.33	LGG	2	0	0	0	12	1	0	0	0	15
TCGA.S9.A6U2	0.47	LGG	0	0	1	0	19	1	0	1	0	22
TCGA.S9.A6U5	0.31	LGG	1	1	2	0	12	0	0	0	0	16
TCGA.S9.A6U6	0.69	LGG	0	0	0	0	28	1	0	1	0	30
TCGA.S9.A6U8	0.47	LGG	1	1	0	0	17	3	0	0	0	22
TCGA.S9.A6U9	0.31	LGG	2	0	0	0	13	0	0	2	0	17
TCGA.S9.A6UA	0.75	LGG	2	2	0	0	27	1	0	2	0	34
TCGA.S9.A6UB	0.44	LGG	0	1	0	0	19	1	0	0	0	21
TCGA.S9.A6WE	0.11	LGG	2	0	1	0	5	0	0	1	0	9
TCGA.S9.A6WG	0.39	LGG	0	0	0	0	12	4	0	0	0	16
TCGA.S9.A6WH	1.28	LGG	4	1	2	1	49	2	0	2	0	61
TCGA.S9.A6WI	0.36	LGG	1	0	1	0	16	0	0	2	0	20
TCGA.S9.A6WL	0.86	LGG	9	3	2	0	31	3	0	1	0	49
TCGA.S9.A6WM	1.22	LGG	2	0	0	0	47	3	0	1	0	53
TCGA.S9.A6WN	0.72	LGG	3	1	0	0	27	0	0	0	0	31
TCGA.S9.A6WO	0.64	LGG	1	0	0	0	19	4	0	3	0	27
TCGA.S9.A6WP	0.47	LGG	10	0	1	0	18	2	0	1	0	32
TCGA.S9.A6WQ	0.72	LGG	3	0	0	0	28	3	0	0	0	34
TCGA.S9.A7IQ	0.31	LGG	1	1	0	0	12	1	0	0	0	15
TCGA.S9.A7IS	1	LGG	2	0	1	0	36	4	0	1	0	44
TCGA.S9.A7IX	0.61	LGG	0	0	0	0	23	2	0	1	0	26
TCGA.S9.A7IY	0.5	LGG	2	2	0	0	19	2	0	1	0	26
TCGA.S9.A7IZ	0.5	LGG	3	0	1	1	17	1	0	1	0	24
TCGA.S9.A7J0	0.81	LGG	3	0	0	0	29	3	0	2	0	37
TCGA.S9.A7J1	0.36	LGG	3	0	1	0	14	0	0	1	0	19
TCGA.S9.A7J2	0.17	LGG	1	0	0	0	8	0	0	0	0	9
TCGA.S9.A7J3	0.44	LGG	3	1	0	0	15	2	0	2	0	23
TCGA.S9.A7QW	0.64	LGG	0	3	0	0	23	2	0	0	0	28
TCGA.S9.A7QX	0.58	LGG	1	0	0	0	21	0	0	1	0	23
TCGA.S9.A7QY	0.81	LGG	0	0	0	1	28	2	0	2	0	33
TCGA.S9.A7QZ	0.61	LGG	15	0	6	0	26	1	0	2	1	51
TCGA.S9.A7R1	0.39	LGG	1	0	0	0	14	2	0	0	0	17
TCGA.S9.A7R2	0.86	LGG	0	0	0	0	29	5	0	0	0	34
TCGA.S9.A7R3	0.64	LGG	1	1	0	0	24	1	0	0	0	27
TCGA.S9.A7R4	0.53	LGG	0	0	0	0	20	1	0	0	0	21
TCGA.S9.A7R7	0.39	LGG	3	1	1	0	13	2	0	1	0	21
TCGA.S9.A7R8	0.64	LGG	0	0	0	0	23	2	0	0	0	25
TCGA.S9.A89V	0.78	LGG	3	2	1	0	30	1	0	2	0	39
TCGA.S9.A89Z	1.39	LGG	1	1	0	0	50	3	0	1	0	56
TCGA.TM.A7C3	1.28	LGG	0	1	0	0	49	6	0	0	0	56
TCGA.TM.A7C4	0.61	LGG	0	0	0	0	28	1	0	2	0	31
TCGA.TM.A7C5	0.56	LGG	2	0	0	0	19	4	0	0	0	25
TCGA.TM.A7CA	0.72	LGG	3	0	1	0	23	3	0	1	0	31
TCGA.TM.A7CF	0.67	LGG	2	0	1	1	28	0	0	1	0	33
TCGA.TM.A84B	0.56	LGG	0	0	1	0	20	2	0	2	0	25
TCGA.TM.A84C	0.33	LGG	0	1	0	0	13	0	0	0	0	14
TCGA.TM.A84F	0.36	LGG	1	3	0	0	14	0	0	0	0	18
TCGA.TM.A84G	0.61	LGG	1	1	0	0	22	2	0	0	0	26
TCGA.TM.A84H	0.81	LGG	3	0	0	0	33	1	0	0	0	37
TCGA.TM.A84I	0.72	LGG	2	0	0	0	28	0	0	0	0	30
TCGA.TM.A84J	0.67	LGG	1	1	1	0	28	0	0	1	0	32
TCGA.TM.A84L	0.36	LGG	0	1	0	0	15	1	0	1	0	18
TCGA.TM.A84M	0.58	LGG	1	0	0	0	25	1	0	0	0	27
TCGA.TM.A84O	0.56	LGG	1	2	0	0	20	1	0	1	0	25
TCGA.TM.A84Q	0.5	LGG	1	1	1	0	21	0	0	1	0	25
TCGA.TM.A84R	0.14	LGG	0	0	0	0	5	0	0	0	0	5
TCGA.TM.A84S	0.31	LGG	0	0	0	1	12	1	0	0	0	14
TCGA.TM.A84T	0.47	LGG	2	0	0	0	18	1	0	0	0	21
TCGA.TQ.A7RF	0.42	LGG	1	0	0	0	17	0	0	0	0	18
TCGA.TQ.A7RG	0.44	LGG	1	2	0	0	17	3	0	1	0	24
TCGA.TQ.A7RH	0.67	LGG	1	0	1	0	28	4	0	0	0	34
TCGA.TQ.A7RI	0.53	LGG	6	0	0	0	19	2	0	0	0	27
TCGA.TQ.A7RJ	0.81	LGG	2	0	0	0	29	3	0	0	0	34
TCGA.TQ.A7RK	0.33	LGG	3	0	2	0	14	2	0	1	0	22
TCGA.TQ.A7RM	1.42	LGG	1	3	0	0	54	2	0	0	0	60
TCGA.TQ.A7RN	0.5	LGG	0	0	0	0	21	0	0	1	0	22
TCGA.TQ.A7RO	0.39	LGG	1	0	0	0	14	0	0	0	0	15
TCGA.TQ.A7RP	0.83	LGG	2	2	0	0	29	6	0	1	0	40
TCGA.TQ.A7RQ	0.42	LGG	3	0	1	0	15	1	0	1	1	22
TCGA.TQ.A7RR	0.44	LGG	3	0	0	0	18	0	0	1	0	22
TCGA.TQ.A7RS	0.39	LGG	0	1	0	0	13	1	0	0	0	15
TCGA.TQ.A7RU	0.64	LGG	0	0	0	0	22	1	0	0	0	23
TCGA.TQ.A7RV	0.36	LGG	2	0	0	0	15	1	0	2	0	20
TCGA.TQ.A7RW	0.89	LGG	0	1	0	0	34	0	0	0	0	35
TCGA.TQ.A8XE	0.78	LGG	2	0	0	0	28	1	0	2	0	33
TCGA.VM.A8C8	0.75	LGG	1	0	1	0	28	2	0	0	0	32
TCGA.VM.A8C9	0.11	LGG	0	0	0	0	5	0	0	0	0	5
TCGA.VM.A8CA	0.56	LGG	1	0	0	0	20	2	0	0	0	23
TCGA.VM.A8CB	0.44	LGG	1	0	0	0	21	0	0	0	0	22
TCGA.VM.A8CD	0.39	LGG	1	1	0	0	15	0	1	0	0	18
TCGA.VM.A8CE	0.28	LGG	0	0	0	0	10	0	0	0	0	10
TCGA.VM.A8CF	0.75	LGG	2	0	0	1	29	0	0	0	0	32
TCGA.VM.A8CH	0.17	LGG	0	0	0	0	6	0	0	0	0	6
TCGA.VV.A829	0.67	LGG	1	0	0	0	26	1	0	1	0	29
TCGA.VV.A86M	0.22	LGG	1	0	0	0	9	0	0	1	0	11
TCGA.VW.A7QS	0.56	LGG	3	0	1	0	24	2	0	0	0	30
TCGA.VW.A8FI	0.92	LGG	1	0	0	0	36	2	0	1	0	40
TCGA.W9.A837	0.5	LGG	3	0	0	0	19	1	0	0	0	23
TCGA.WH.A86K	0.69	LGG	3	0	0	0	29	2	0	0	0	34
TCGA.WY.A858	0.61	LGG	5	0	1	0	21	1	0	1	0	29
TCGA.WY.A859	0.61	LGG	1	0	0	0	24	0	0	0	0	25
TCGA.WY.A85A	0.19	LGG	2	0	0	0	7	0	0	1	0	10
TCGA.WY.A85B	0.28	LGG	0	1	0	0	10	0	0	0	0	11
TCGA.WY.A85C	0.61	LGG	4	0	0	0	19	5	0	0	0	28
TCGA.WY.A85D	0.69	LGG	0	2	0	0	26	3	0	1	0	32
TCGA.WY.A85E	1.19	LGG	1	0	1	0	42	7	0	1	0	52
TCGA.02.0003	1.08	GBM	1	0	0	0	42	0	0	0	0	43
TCGA.02.0033	0.47	GBM	0	0	1	1	19	2	0	0	0	23
TCGA.02.0047	1.28	GBM	3	0	1	1	51	2	0	0	0	58
TCGA.02.0055	0.92	GBM	1	0	0	0	43	1	0	1	0	46
TCGA.02.2466	1.67	GBM	4	1	0	0	67	3	0	2	0	77
TCGA.02.2470	1.11	GBM	2	0	1	0	39	2	0	1	0	45
TCGA.02.2483	0.89	GBM	1	0	0	0	36	0	0	1	0	38
TCGA.02.2485	1.11	GBM	1	0	2	0	43	3	0	1	0	50
TCGA.02.2486	1.22	GBM	1	1	0	0	49	3	0	1	0	55
TCGA.06.0119	1.47	GBM	2	0	0	0	55	5	0	3	0	65
TCGA.06.0122	1.53	GBM	2	0	0	0	52	8	0	1	0	63
TCGA.06.0124	1.17	GBM	2	0	0	0	41	6	0	1	0	50
TCGA.06.0125	1.25	GBM	1	0	0	1	47	3	0	2	1	55
TCGA.06.0126	1.06	GBM	1	1	0	0	41	1	0	0	0	44
TCGA.06.0128	1.11	GBM	4	2	0	0	41	4	0	2	0	53
TCGA.06.0129	0.75	GBM	1	2	0	0	25	5	0	0	0	33
TCGA.06.0130	0.53	GBM	1	2	0	0	21	1	1	1	0	27
TCGA.06.0132	0.39	GBM	1	0	0	0	15	0	0	0	0	16
TCGA.06.0137	1.28	GBM	2	1	0	0	51	3	0	0	0	57
TCGA.06.0139	0.11	GBM	1	0	0	0	4	0	0	0	0	5
TCGA.06.0140	0.81	GBM	1	0	0	0	37	3	0	0	0	41
TCGA.06.0141	0.33	GBM	0	0	0	0	12	1	0	0	0	13
TCGA.06.0142	0.39	GBM	0	0	1	0	15	0	0	1	0	17
TCGA.06.0145	1.69	GBM	2	0	0	0	65	6	0	1	0	74
TCGA.06.0151	0.44	GBM	1	0	1	0	14	2	0	0	0	18
TCGA.06.0152	1.06	GBM	3	1	0	0	42	4	0	0	0	50
TCGA.06.0154	1.06	GBM	1	0	0	0	44	2	0	0	0	47
TCGA.06.0155	1.39	GBM	0	0	0	0	49	3	0	0	0	52
TCGA.06.0157	0.92	GBM	3	1	0	0	34	3	0	2	0	43
TCGA.06.0158	0.89	GBM	0	0	0	0	40	1	0	1	0	42
TCGA.06.0166	0.89	GBM	0	1	2	0	31	4	0	0	0	38
TCGA.06.0167	0.03	GBM	0	0	0	0	1	0	0	0	0	1
TCGA.06.0168	0.69	GBM	2	0	0	0	27	2	0	1	1	33
TCGA.06.0169	0.92	GBM	2	0	0	0	38	1	0	1	0	42
TCGA.06.0171	0.94	GBM	2	0	1	0	38	3	0	2	0	46
TCGA.06.0173	1.53	GBM	1	1	0	0	60	1	0	2	0	65
TCGA.06.0174	1.33	GBM	2	0	0	0	55	2	0	0	0	59
TCGA.06.0184	1.08	GBM	3	0	0	1	36	6	0	2	0	48
TCGA.06.0185	1.11	GBM	2	0	0	0	47	4	0	1	0	54
TCGA.06.0187	0.81	GBM	2	0	1	0	34	2	0	1	0	40
TCGA.06.0188	0.89	GBM	2	2	0	1	34	2	0	1	1	43
TCGA.06.0189	0.44	GBM	0	0	0	0	19	1	0	0	0	20
TCGA.06.0190	1.03	GBM	2	0	0	0	45	1	0	2	0	50
TCGA.06.0192	1.25	GBM	1	2	0	0	41	7	0	2	0	53
TCGA.06.0195	1.42	GBM	1	1	0	1	55	3	0	1	0	62
TCGA.06.0209	1.39	GBM	1	1	0	0	57	3	0	2	0	64
TCGA.06.0210	1.08	GBM	1	0	0	0	46	3	0	1	0	51
TCGA.06.0211	1.11	GBM	1	0	0	0	42	4	0	0	0	47
TCGA.06.0213	1.14	GBM	1	0	0	0	41	4	0	1	0	47
TCGA.06.0214	1.31	GBM	1	1	0	0	52	2	0	1	0	57
TCGA.06.0216	1.17	GBM	1	2	0	0	39	4	0	1	0	47
TCGA.06.0219	0.81	GBM	1	0	0	0	30	4	0	1	0	36
TCGA.06.0221	0.64	GBM	2	0	0	0	23	2	0	0	0	27
TCGA.06.0237	0.69	GBM	1	1	0	0	28	0	0	2	0	32
TCGA.06.0238	0.83	GBM	1	1	1	0	32	1	0	0	0	36
TCGA.06.0240	0.17	GBM	0	0	0	0	6	0	0	0	0	6
TCGA.06.0241	0.86	GBM	2	1	0	0	37	3	0	0	0	43
TCGA.06.0644	0.92	GBM	2	1	1	0	36	3	0	2	0	45
TCGA.06.0645	1.06	GBM	0	0	0	0	41	2	0	0	0	43
TCGA.06.0646	0.67	GBM	2	1	0	0	26	0	0	0	0	29
TCGA.06.0648	1.11	GBM	3	0	0	1	43	3	0	0	0	50
TCGA.06.0649	1.78	GBM	2	1	2	0	65	4	0	0	0	74
TCGA.06.0650	0.58	GBM	1	0	0	0	26	1	0	0	0	28
TCGA.06.0686	1.03	GBM	1	0	0	0	44	4	0	2	0	51
TCGA.06.0743	1.81	GBM	4	0	0	0	68	4	0	1	0	77
TCGA.06.0744	1.25	GBM	0	1	0	0	54	2	0	2	0	59
TCGA.06.0745	1	GBM	1	0	1	0	36	4	0	2	0	44
TCGA.06.0747	1.5	GBM	2	1	0	0	57	3	0	0	0	63
TCGA.06.0749	1	GBM	3	0	0	0	34	3	0	0	0	40
TCGA.06.0750	0.86	GBM	0	0	0	0	29	4	0	1	0	34
TCGA.06.0875	1.31	GBM	2	0	0	0	52	3	0	1	0	58
TCGA.06.0876	1.33	GBM	3	0	0	0	48	6	0	1	0	58
TCGA.06.0877	1.33	GBM	1	0	0	0	50	5	0	2	0	58
TCGA.06.0878	0.69	GBM	1	0	0	0	30	1	0	0	0	32
TCGA.06.0879	1.08	GBM	0	0	0	1	38	3	0	0	0	42
TCGA.06.0881	0.39	GBM	0	0	0	0	16	0	0	0	0	16
TCGA.06.0882	0.69	GBM	2	0	0	0	26	1	0	0	0	29
TCGA.06.0939	1.22	GBM	1	0	0	0	47	3	0	0	0	51
TCGA.06.1084	3.83	GBM	15	8	0	0	143	6	0	2	0	174
TCGA.06.1087	3.39	GBM	13	8	1	0	123	7	0	1	1	154
TCGA.06.1800	2.33	GBM	7	1	0	0	89	3	0	0	0	100
TCGA.06.1801	11.69	GBM	23	29	0	0	419	23	1	5	2	502
TCGA.06.1802	36.72	GBM	43	46	1	1	1351	71	0	8	2	1523
TCGA.06.1804	1.36	GBM	0	1	0	0	53	4	0	2	0	60
TCGA.06.1805	18.61	GBM	37	32	1	4	673	46	2	11	0	806
TCGA.06.1806	0.44	GBM	1	0	0	0	17	0	0	0	0	18
TCGA.06.2557	0.86	GBM	0	0	0	1	31	2	0	0	0	34
TCGA.06.2558	1.53	GBM	0	0	0	0	59	5	0	0	0	64
TCGA.06.2559	1.11	GBM	0	0	0	0	43	2	0	1	0	46
TCGA.06.2561	0.72	GBM	3	0	0	0	24	3	0	0	0	30
TCGA.06.2562	1.17	GBM	3	0	0	1	46	3	0	1	0	54
TCGA.06.2563	1.44	GBM	2	0	0	0	55	1	0	1	0	59
TCGA.06.2564	1.17	GBM	1	1	0	0	44	4	0	0	0	50
TCGA.06.2565	1.03	GBM	4	0	0	0	38	3	0	2	0	47
TCGA.06.2566	23.08	GBM	57	44	1	1	821	47	2	2	0	975
TCGA.06.2567	0.97	GBM	2	0	0	0	35	5	0	1	0	43
TCGA.06.2569	0.61	GBM	1	1	3	0	24	0	0	0	0	29
TCGA.06.2570	0.67	GBM	1	0	0	1	26	0	0	0	0	28
TCGA.06.5408	0.81	GBM	1	1	0	0	34	0	0	0	0	36
TCGA.06.5410	0.44	GBM	0	0	0	1	14	4	0	0	0	19
TCGA.06.5411	0.67	GBM	0	0	0	0	21	3	0	0	0	24
TCGA.06.5412	1.03	GBM	3	1	0	0	41	3	0	0	0	48
TCGA.06.5413	0.92	GBM	2	1	0	1	34	2	0	0	0	40
TCGA.06.5414	0.5	GBM	2	0	0	0	21	2	0	2	0	27
TCGA.06.5415	0.81	GBM	3	0	0	1	35	3	0	1	0	43
TCGA.06.5416	250.83	GBM	3	38	0	0	9145	860	3	187	9	10245
TCGA.06.5417	1.03	GBM	4	1	0	0	40	2	0	0	0	47
TCGA.06.5418	0.64	GBM	1	2	0	0	29	2	0	0	0	34
TCGA.06.5856	1.19	GBM	0	1	0	0	47	0	0	0	0	48
TCGA.06.5858	3.22	GBM	0	2	0	0	142	7	0	1	0	152
TCGA.06.5859	0.94	GBM	3	0	0	0	34	1	0	1	0	39
TCGA.06.6388	0.89	GBM	0	0	0	0	35	3	0	4	0	42
TCGA.06.6389	0.75	GBM	1	0	0	0	30	0	0	0	0	31
TCGA.06.6390	0.72	GBM	0	0	1	0	29	0	0	0	0	30
TCGA.06.6391	1.25	GBM	0	2	0	0	46	4	0	0	0	52
TCGA.06.6693	1	GBM	2	0	0	0	31	6	0	1	0	40
TCGA.06.6694	1.53	GBM	2	0	0	0	59	4	0	3	0	68
TCGA.06.6695	0.94	GBM	0	2	1	1	39	0	0	3	0	46
TCGA.06.6697	1.47	GBM	1	0	0	0	52	3	0	1	0	57
TCGA.06.6698	0.69	GBM	1	0	0	0	26	2	0	2	0	31
TCGA.06.6699	1.17	GBM	0	0	0	0	45	1	0	1	1	48
TCGA.06.6700	0.89	GBM	0	0	0	0	37	3	0	0	0	40
TCGA.06.6701	0.5	GBM	2	0	1	0	23	1	0	0	0	27
TCGA.06.A5U0	0.72	GBM	1	3	0	0	24	3	0	0	0	31
TCGA.06.A5U1	1.06	GBM	1	0	0	0	41	5	0	0	0	47
TCGA.06.A6S0	0.86	GBM	3	0	1	0	37	2	0	2	0	45
TCGA.06.A6S1	0.89	GBM	1	0	0	0	38	4	0	1	0	44
TCGA.06.A7TK	1.08	GBM	3	0	0	0	42	0	0	0	0	45
TCGA.06.A7TL	0.58	GBM	0	0	0	0	22	3	0	0	0	25
TCGA.08.0386	0.22	GBM	0	0	0	1	10	0	0	0	0	11
TCGA.12.0615	1.22	GBM	0	2	0	1	46	1	0	2	0	52
TCGA.12.0616	0.67	GBM	0	1	0	0	30	0	0	1	0	32
TCGA.12.0618	0.78	GBM	1	3	0	0	29	3	0	2	0	38
TCGA.12.0619	1.17	GBM	1	2	0	0	40	4	0	0	0	47
TCGA.12.0656	0.86	GBM	1	2	0	0	37	2	0	1	0	43
TCGA.12.0657	1.58	GBM	2	1	0	0	59	2	0	0	0	64
TCGA.12.0662	0.97	GBM	1	2	0	0	38	2	0	3	0	46
TCGA.12.0670	0.92	GBM	1	6	0	0	37	0	0	2	0	46
TCGA.12.0688	0.81	GBM	5	0	0	0	33	2	0	0	0	40
TCGA.12.0691	1.42	GBM	3	3	0	0	57	1	0	1	0	65
TCGA.12.0692	1.28	GBM	3	1	0	0	49	2	0	1	0	56
TCGA.12.0707	1.78	GBM	1	3	0	0	68	5	0	2	0	79
TCGA.12.0773	1.61	GBM	5	4	0	0	56	4	0	0	0	69
TCGA.12.0775	14.11	GBM	23	31	1	3	494	40	1	2	1	596
TCGA.12.0778	28.83	GBM	55	50	1	1	1028	68	2	9	1	1215
TCGA.12.0818	8.17	GBM	28	11	0	2	298	18	0	2	0	359
TCGA.12.0819	1.11	GBM	1	3	0	0	45	3	0	3	0	55
TCGA.12.0820	2.86	GBM	8	2	1	2	112	7	0	1	0	133
TCGA.12.0821	1.33	GBM	2	0	0	0	48	6	0	2	1	59
TCGA.12.0822	2.61	GBM	3	5	0	0	94	4	0	1	0	107
TCGA.12.0826	2.11	GBM	4	4	0	0	79	5	1	1	0	94
TCGA.12.0827	1.44	GBM	2	4	0	0	51	2	0	1	0	60
TCGA.12.0828	4.31	GBM	7	12	1	4	161	10	1	2	0	198
TCGA.12.0829	44.53	GBM	79	57	10	2	1620	90	3	12	4	1877
TCGA.12.1088	5.44	GBM	13	11	1	1	191	14	1	4	0	236
TCGA.12.1089	9.75	GBM	18	12	2	2	352	23	0	2	0	411
TCGA.12.1092	1.19	GBM	1	2	0	0	43	7	0	3	0	56
TCGA.12.1093	4.72	GBM	8	7	1	0	167	9	1	0	1	194
TCGA.12.1597	1.11	GBM	3	0	0	1	46	2	0	0	0	52
TCGA.12.1598	1.39	GBM	5	0	0	0	59	4	0	0	0	68
TCGA.12.1599	0.58	GBM	0	0	0	0	23	1	0	0	0	24
TCGA.12.1600	1.22	GBM	1	0	0	0	45	4	0	6	0	56
TCGA.12.1602	0.89	GBM	0	0	0	0	33	1	0	0	0	34
TCGA.12.3644	7.61	GBM	22	9	2	1	276	15	0	3	0	328
TCGA.12.3646	2	GBM	4	5	1	1	75	7	0	0	0	93
TCGA.12.3648	0.92	GBM	2	0	0	0	33	1	0	0	0	36
TCGA.12.3649	1.81	GBM	2	0	0	1	64	6	0	1	0	74
TCGA.12.3650	0.97	GBM	0	0	0	0	38	4	0	0	0	42
TCGA.12.3651	4.42	GBM	4	6	1	0	163	10	0	1	0	185
TCGA.12.3652	1.17	GBM	1	0	1	0	42	4	1	1	0	50
TCGA.12.3653	0.56	GBM	1	1	0	0	23	1	0	0	0	26
TCGA.12.5295	1.47	GBM	3	0	0	0	57	2	0	0	0	62
TCGA.12.5299	0.64	GBM	0	0	0	0	26	2	0	1	0	29
TCGA.12.5301	1.19	GBM	0	1	0	0	46	3	0	0	0	50
TCGA.14.0736	1.22	GBM	1	0	0	0	44	6	0	3	0	54
TCGA.14.0740	0.81	GBM	1	1	0	0	35	3	0	1	0	41
TCGA.14.0781	0.56	GBM	3	0	0	0	21	2	0	0	0	26
TCGA.14.0786	0.64	GBM	1	0	0	0	27	0	0	2	0	30
TCGA.14.0787	0.75	GBM	2	0	0	0	27	2	0	0	0	31
TCGA.14.0789	1.19	GBM	1	1	1	0	45	5	0	1	0	54
TCGA.14.0790	1.17	GBM	0	1	1	0	49	0	0	1	0	52
TCGA.14.0812	3.42	GBM	8	5	0	0	126	8	0	1	0	148
TCGA.14.0813	1.81	GBM	4	0	0	0	68	1	0	3	0	76
TCGA.14.0817	1.33	GBM	2	0	1	0	52	4	0	1	0	60
TCGA.14.0862	0.81	GBM	0	0	1	0	29	3	0	1	0	34
TCGA.14.0865	2.42	GBM	2	6	1	0	84	9	0	1	0	103
TCGA.14.0866	30.86	GBM	46	48	0	3	1131	60	3	10	4	1305
TCGA.14.0867	4	GBM	9	13	1	1	148	8	1	6	1	188
TCGA.14.0871	1.14	GBM	0	2	0	1	39	5	0	0	0	47
TCGA.14.1034	1.44	GBM	2	1	0	0	60	3	0	3	0	69
TCGA.14.1037	1.28	GBM	1	2	0	0	46	3	0	1	0	53
TCGA.14.1043	0.33	GBM	2	1	0	0	13	2	0	0	0	18
TCGA.14.1395	0.83	GBM	4	1	0	1	32	3	0	2	0	43
TCGA.14.1396	13.94	GBM	23	15	1	2	491	37	2	8	2	581
TCGA.14.1450	1.22	GBM	0	0	0	0	45	3	0	1	0	49
TCGA.14.1451	0.83	GBM	1	3	0	0	31	2	0	0	0	37
TCGA.14.1453	1.19	GBM	0	0	0	0	46	3	0	1	0	50
TCGA.14.1455	1.33	GBM	4	0	1	0	52	4	0	0	0	61
TCGA.14.1456	0.53	GBM	0	0	0	0	21	0	0	0	0	21
TCGA.14.1458	15.39	GBM	26	33	2	4	537	37	1	5	0	645
TCGA.14.1794	14.86	GBM	26	29	0	4	544	29	1	4	0	637
TCGA.14.1795	13.56	GBM	27	29	2	4	490	34	0	6	4	596
TCGA.14.1821	0.47	GBM	2	0	0	0	16	3	0	0	0	21
TCGA.14.1823	1.25	GBM	2	0	0	0	50	1	0	1	0	54
TCGA.14.1825	1.03	GBM	0	0	0	0	44	2	0	0	0	46
TCGA.14.1827	2.42	GBM	9	7	0	0	83	9	0	0	0	108
TCGA.14.1829	0.81	GBM	0	0	0	0	34	1	0	1	0	36
TCGA.14.2554	1.44	GBM	0	1	0	0	56	2	0	0	0	59
TCGA.14.3476	1.17	GBM	1	0	0	0	45	1	0	1	0	48
TCGA.14.3477	0.83	GBM	2	1	1	1	33	0	0	2	0	40
TCGA.14.4157	0.58	GBM	1	0	0	1	20	2	0	0	0	24
TCGA.15.0742	1.53	GBM	0	0	0	0	55	4	0	1	0	60
TCGA.15.1446	10.11	GBM	19	24	1	1	355	29	1	2	1	433
TCGA.16.0846	1.33	GBM	1	1	0	0	52	2	0	1	0	57
TCGA.16.0848	6.5	GBM	3	1	0	1	281	13	0	2	0	301
TCGA.16.0849	1.97	GBM	0	5	0	0	65	10	0	0	0	80
TCGA.16.0850	1.25	GBM	1	1	0	0	44	5	0	3	0	54
TCGA.16.0861	1.19	GBM	1	1	0	0	41	4	0	2	0	49
TCGA.16.1045	1.33	GBM	2	0	0	0	53	5	0	0	0	60
TCGA.16.1048	1.25	GBM	1	0	0	1	46	4	0	1	0	53
TCGA.16.1460	9.81	GBM	20	20	2	2	353	20	0	2	0	419
TCGA.19.0957	7.08	GBM	14	14	0	2	262	13	0	2	1	308
TCGA.19.1385	13.5	GBM	16	23	3	1	477	35	3	6	0	564
TCGA.19.1386	8	GBM	15	23	0	1	285	23	1	2	1	351
TCGA.19.1387	3.42	GBM	10	0	2	0	124	5	1	2	0	144
TCGA.19.1388	8.58	GBM	23	23	2	1	302	26	0	5	0	382
TCGA.19.1389	20.39	GBM	45	49	0	1	722	50	2	3	2	874
TCGA.19.1390	2	GBM	1	1	0	1	75	4	0	3	0	85
TCGA.19.1786	1.61	GBM	2	2	0	0	58	6	0	0	0	68
TCGA.19.1787	11.36	GBM	22	12	5	1	469	23	0	5	0	537
TCGA.19.1788	10.53	GBM	31	28	0	2	379	24	0	4	1	469
TCGA.19.1789	1.28	GBM	1	0	0	0	49	3	0	1	0	54
TCGA.19.1790	1.61	GBM	6	1	1	0	60	4	0	2	0	74
TCGA.19.1791	3.61	GBM	9	11	1	0	135	9	1	2	0	168
TCGA.19.2619	0.92	GBM	1	0	0	0	36	3	0	2	0	42
TCGA.19.2620	1.28	GBM	3	0	0	0	49	4	0	1	0	57
TCGA.19.2621	6.86	GBM	14	12	0	2	256	9	0	3	0	296
TCGA.19.2623	1.61	GBM	3	0	1	0	54	7	1	2	0	68
TCGA.19.2624	0.83	GBM	2	0	0	0	30	3	0	0	0	35
TCGA.19.2625	1	GBM	2	1	0	1	42	1	0	2	0	49
TCGA.19.2629	1.5	GBM	10	2	3	0	53	3	0	1	0	72
TCGA.19.2631	1.58	GBM	3	0	0	0	61	4	0	1	0	69
TCGA.19.4065	0.97	GBM	0	1	0	0	39	0	0	1	0	41
TCGA.19.4068	0.83	GBM	3	2	1	0	32	3	0	1	0	42
TCGA.19.5947	0.44	GBM	0	4	0	0	19	0	0	0	0	23
TCGA.19.5950	1.19	GBM	0	0	0	0	45	3	0	1	0	49
TCGA.19.5951	1.33	GBM	2	1	1	0	54	3	0	1	0	62
TCGA.19.5952	0.67	GBM	1	0	0	0	27	2	0	1	0	31
TCGA.19.5953	0.83	GBM	1	0	0	0	34	1	0	0	0	36
TCGA.19.5954	1.5	GBM	0	1	1	0	56	5	0	1	0	64
TCGA.19.5955	1.17	GBM	3	0	0	0	43	4	0	1	0	51
TCGA.19.5956	156.69	GBM	11	37	1	0	5567	595	4	172	2	6389
TCGA.19.5958	0.86	GBM	1	0	0	0	35	1	0	0	0	37
TCGA.19.5959	1.39	GBM	2	0	0	1	55	4	1	2	0	65
TCGA.19.5960	0.92	GBM	1	0	0	0	34	2	0	0	0	37
TCGA.19.A60I	0.5	GBM	1	0	1	0	19	1	0	1	0	23
TCGA.19.A6J4	0.58	GBM	0	1	0	0	21	3	0	0	0	25
TCGA.19.A6J5	0.86	GBM	1	1	0	0	33	3	0	1	0	39
TCGA.26.1439	0.72	GBM	0	0	0	1	29	6	0	0	0	36
TCGA.26.1442	0.64	GBM	0	1	0	0	26	0	0	1	0	28
TCGA.26.1799	2.44	GBM	10	8	0	0	91	7	0	1	0	117
TCGA.26.5132	0.94	GBM	0	0	1	0	34	3	0	1	0	39
TCGA.26.5133	0.64	GBM	3	0	0	0	25	1	0	0	0	29
TCGA.26.5134	1.03	GBM	0	0	1	0	39	2	0	2	0	44
TCGA.26.5135	1.06	GBM	0	0	2	0	41	2	0	1	0	46
TCGA.26.5136	0.83	GBM	1	0	0	1	30	3	0	3	0	38
TCGA.26.5139	0.81	GBM	1	1	0	0	32	2	0	1	0	37
TCGA.26.6173	0.56	GBM	1	0	0	0	22	1	0	1	0	25
TCGA.26.6174	1.89	GBM	0	2	0	1	71	5	0	1	0	80
TCGA.26.A7UX	0.69	GBM	1	0	0	0	29	1	0	2	0	33
TCGA.27.1830	0.81	GBM	0	0	0	1	32	3	0	1	0	37
TCGA.27.1831	1.14	GBM	1	2	0	1	39	4	0	0	0	47
TCGA.27.1832	0.58	GBM	2	1	0	1	24	2	0	0	0	30
TCGA.27.1833	1	GBM	2	0	0	0	40	7	0	0	0	49
TCGA.27.1834	1	GBM	0	2	0	0	38	0	0	0	0	40
TCGA.27.1835	1.25	GBM	3	1	1	0	47	4	0	2	0	58
TCGA.27.1836	0.89	GBM	3	0	0	0	33	1	0	0	0	37
TCGA.27.1837	0.75	GBM	1	0	0	2	30	1	0	0	0	34
TCGA.27.1838	2.03	GBM	1	1	0	0	76	5	1	1	0	85
TCGA.27.2518	0.83	GBM	0	0	0	0	33	3	0	1	0	37
TCGA.27.2519	0.78	GBM	2	0	0	0	32	1	0	2	0	37
TCGA.27.2521	1.11	GBM	2	1	0	0	42	4	0	0	0	49
TCGA.27.2523	0.89	GBM	1	1	0	1	34	2	0	0	0	39
TCGA.27.2524	0.75	GBM	1	1	0	0	25	4	0	1	0	32
TCGA.27.2526	1	GBM	0	0	1	1	39	1	0	1	0	43
TCGA.27.2527	1.22	GBM	2	0	0	0	49	0	0	1	0	52
TCGA.27.2528	1.06	GBM	2	1	1	1	42	3	0	0	0	50
TCGA.28.1745	2.31	GBM	5	2	0	0	81	9	0	1	0	98
TCGA.28.1746	1.5	GBM	4	2	0	0	60	4	0	1	0	71
TCGA.28.1747	0.86	GBM	3	0	0	1	36	2	0	0	0	42
TCGA.28.1749	0.86	GBM	5	1	1	0	41	0	0	3	0	51
TCGA.28.1750	4.39	GBM	9	6	0	0	154	11	0	2	0	182
TCGA.28.1751	4.94	GBM	8	9	2	3	177	11	1	1	0	212
TCGA.28.1752	4.39	GBM	4	10	0	0	158	18	0	1	1	192
TCGA.28.1753	0.86	GBM	1	0	0	0	36	2	0	0	0	39
TCGA.28.1755	2.86	GBM	6	8	2	1	105	6	0	1	0	129
TCGA.28.1757	12.14	GBM	19	30	3	2	438	34	1	5	0	532
TCGA.28.1760	21.22	GBM	33	32	0	2	751	70	2	8	0	898
TCGA.28.2499	0.56	GBM	2	0	0	0	22	1	0	1	0	26
TCGA.28.2501	0.92	GBM	0	0	0	0	33	3	0	0	0	36
TCGA.28.2502	0.89	GBM	1	0	1	0	33	2	0	0	0	37
TCGA.28.2506	19.28	GBM	34	47	0	0	698	49	3	6	1	838
TCGA.28.2509	0.92	GBM	4	0	0	1	36	2	0	1	0	44
TCGA.28.2510	0.56	GBM	0	0	0	1	23	0	0	0	0	24
TCGA.28.2513	1.61	GBM	1	0	0	0	65	5	1	3	0	75
TCGA.28.2514	0.89	GBM	0	1	1	1	35	4	0	2	0	44
TCGA.28.5204	0.75	GBM	1	0	1	0	29	3	0	1	0	35
TCGA.28.5207	0.78	GBM	1	0	0	0	37	0	0	1	0	39
TCGA.28.5208	1.19	GBM	1	0	0	0	47	3	0	0	0	51
TCGA.28.5209	1.58	GBM	4	1	0	0	64	6	0	0	0	75
TCGA.28.5211	0.69	GBM	1	0	0	0	27	1	0	1	0	30
TCGA.28.5213	1.03	GBM	0	0	0	0	40	1	0	1	0	42
TCGA.28.5214	0.61	GBM	1	0	0	0	23	3	0	1	0	28
TCGA.28.5215	0.53	GBM	0	0	0	0	20	3	0	0	0	23
TCGA.28.5216	0.89	GBM	0	0	0	0	34	0	0	2	0	36
TCGA.28.5218	0.33	GBM	2	0	0	0	11	3	0	0	0	16
TCGA.28.5219	0.92	GBM	2	2	0	1	38	0	0	1	0	44
TCGA.28.5220	0.64	GBM	0	2	0	0	26	0	0	1	0	29
TCGA.28.6450	1.03	GBM	3	0	0	0	42	2	0	1	0	48
TCGA.32.1970	1.33	GBM	0	0	1	0	54	5	0	0	0	60
TCGA.32.1976	1.36	GBM	2	4	1	0	53	3	0	1	0	64
TCGA.32.1977	1.25	GBM	2	1	0	1	51	2	0	1	0	58
TCGA.32.1979	1.39	GBM	2	0	0	0	55	3	1	1	0	62
TCGA.32.1980	0.25	GBM	0	0	0	0	11	0	0	1	0	12
TCGA.32.1982	1.44	GBM	1	0	0	0	54	3	0	0	0	58
TCGA.32.1986	0.75	GBM	1	0	0	0	33	0	0	0	0	34
TCGA.32.1991	0.81	GBM	0	0	1	0	25	4	0	3	0	33
TCGA.32.2491	1.33	GBM	2	0	0	0	53	2	0	1	0	58
TCGA.32.2494	0.94	GBM	1	1	0	0	35	1	0	0	0	38
TCGA.32.2495	1.39	GBM	6	2	1	0	49	4	0	1	1	64
TCGA.32.2615	0.67	GBM	0	1	0	0	24	2	0	0	0	27
TCGA.32.2616	21.25	GBM	1	5	0	0	864	55	0	4	0	929
TCGA.32.2632	1.89	GBM	1	2	0	0	69	4	0	1	0	77
TCGA.32.2634	0.92	GBM	2	1	1	0	30	4	0	1	0	39
TCGA.32.2638	0.92	GBM	2	1	0	0	35	2	0	1	0	41
TCGA.32.4208	0.69	GBM	2	0	0	0	24	2	0	0	0	28
TCGA.32.4209	0.53	GBM	0	0	0	0	22	2	0	0	0	24
TCGA.32.4210	1.28	GBM	0	0	0	0	50	0	0	3	0	53
TCGA.32.4211	1.08	GBM	1	2	1	0	40	2	0	1	0	47
TCGA.32.4213	0.75	GBM	3	1	0	0	32	1	0	1	0	38
TCGA.32.4719	0.89	GBM	0	2	1	0	37	0	0	1	0	41
TCGA.32.5222	1.17	GBM	1	0	0	0	49	2	0	0	0	52
TCGA.41.2571	0.78	GBM	1	0	0	0	32	3	0	2	0	38
TCGA.41.2572	1.03	GBM	0	1	0	0	38	1	0	0	0	40
TCGA.41.2573	0.69	GBM	0	0	0	0	29	1	0	3	0	33
TCGA.41.2575	1.19	GBM	0	1	0	0	44	3	0	1	0	49
TCGA.41.3392	1.22	GBM	2	1	1	0	48	2	0	0	0	54
TCGA.41.3393	1.28	GBM	0	0	1	0	48	4	0	2	0	55
TCGA.41.3915	0.56	GBM	0	2	1	0	22	2	0	0	0	27
TCGA.41.4097	0.58	GBM	1	1	0	0	23	1	0	0	0	26
TCGA.41.5651	1.56	GBM	0	0	0	0	64	4	0	1	0	69
TCGA.41.6646	0.97	GBM	1	0	0	0	38	7	0	0	0	46
TCGA.4W.AA9R	1.36	GBM	3	0	0	0	55	2	0	1	0	61
TCGA.4W.AA9S	0.94	GBM	1	0	0	0	32	7	0	0	0	40
TCGA.4W.AA9T	1.06	GBM	0	0	0	1	40	4	0	1	0	46
TCGA.74.6573	0.67	GBM	0	0	0	1	27	2	0	1	0	31
TCGA.74.6575	1.64	GBM	3	3	1	0	60	3	0	3	0	73
TCGA.74.6577	0.69	GBM	0	0	0	1	27	2	0	0	0	30
TCGA.74.6578	1.33	GBM	1	0	1	0	51	3	0	2	0	58
TCGA.74.6581	0.72	GBM	1	0	0	0	25	3	0	0	0	29
TCGA.74.6584	0.75	GBM	1	3	0	0	29	0	0	1	0	34
TCGA.76.4925	1.11	GBM	2	2	0	0	47	1	0	3	0	55
TCGA.76.4926	1.14	GBM	2	1	0	0	43	3	0	1	1	51
TCGA.76.4927	0.92	GBM	0	1	1	0	34	3	0	3	0	42
TCGA.76.4928	1.61	GBM	1	1	0	0	62	2	0	0	0	66
TCGA.76.4929	1.11	GBM	3	0	0	1	41	2	0	2	0	49
TCGA.76.4931	0.83	GBM	0	0	0	0	30	5	0	0	1	36
TCGA.76.4932	1.14	GBM	1	0	0	0	44	2	0	0	0	47
TCGA.76.4934	1.22	GBM	1	0	0	0	41	5	0	0	0	47
TCGA.76.4935	0.97	GBM	2	1	0	0	39	2	0	0	0	44
TCGA.76.6191	1	GBM	1	0	0	0	39	2	0	1	0	43
TCGA.76.6192	1.06	GBM	0	0	0	0	40	3	0	2	0	45
TCGA.76.6193	0.86	GBM	3	0	0	0	30	4	0	0	0	37
TCGA.76.6280	0.92	GBM	1	0	0	1	36	3	0	2	0	43
TCGA.76.6282	0.81	GBM	2	0	0	0	34	2	0	0	1	39
TCGA.76.6283	1.72	GBM	6	1	1	0	66	7	0	2	0	83
TCGA.76.6285	0.92	GBM	0	0	0	0	34	6	0	2	0	42
TCGA.76.6286	1.11	GBM	1	0	0	0	50	4	0	0	0	55
TCGA.76.6656	1.58	GBM	2	0	0	0	65	3	0	1	0	71
TCGA.76.6657	0.97	GBM	2	2	1	0	36	2	0	2	0	45
TCGA.76.6660	1.56	GBM	2	2	1	1	59	5	0	0	0	70
TCGA.76.6661	0.92	GBM	0	0	0	0	31	5	0	1	0	37
TCGA.76.6662	0.69	GBM	2	1	0	1	25	2	0	0	0	31
TCGA.76.6663	1.11	GBM	1	0	0	0	40	2	0	0	0	43
TCGA.76.6664	0.86	GBM	1	0	0	0	32	3	0	3	0	39
TCGA.81.5910	0.83	GBM	1	2	0	0	32	1	0	0	1	37
TCGA.81.5911	0.58	GBM	0	1	0	0	22	2	0	0	0	25
TCGA.87.5896	0.86	GBM	0	1	0	1	30	8	0	1	0	41
TCGA.OX.A56R	0.69	GBM	1	1	0	0	27	1	0	0	0	30
TCGA.RR.A6KA	0.97	GBM	1	1	0	0	36	5	0	1	0	44
TCGA.RR.A6KB	0.78	GBM	0	0	0	0	32	2	0	5	0	39
TCGA.RR.A6KC	0.94	GBM	1	0	0	0	38	2	0	0	0	41
