# Supplementary material for: Tumor mutational burden is associated with poor outcomes in diffuse glioma
Source: BMC Cancer. 2020 Mar 12;20:213. doi: 10.1186/s12885-020-6658-1 (PMC7069200; doi:10.1186/s12885-020-6658-1)
Supplement: Supplementary file 4 — Additional file 4. [file 12885_2020_6658_MOESM4_ESM.xlsx]

## Sheet: Sheet1
Sample ID	TMB	TMB Group	Histology	Grade	Integrated diagonosis	Subtype	survival time(months)	survival status(0,live; 1,dead)	IDH.status	Chr.1p_19q.codeletion	MGMT.promoter.status	Chr.7.gain_Chr.10.loss
TCGA.HT.7680	0.03	TMB low	Astrocytoma	II	Diffuse astrocytoma, IDH-wildtype	PA-like	0.8	0	WT	non-codel	Unmethylated	No combined CNA
TCGA.HT.8107	0.03	TMB low	Oligodendroglioma	II	Oligodendroglioma, NOS	PA-like	0.5	0	WT	non-codel	Methylated	No combined CNA
TCGA.P5.A5F6	0.03	TMB low	Oligodendroglioma	II	Oligodendroglioma, NOS	PA-like	1.3	0	WT	non-codel	Unmethylated	No combined CNA
TCGA.DB.A75P	0.06	TMB low	Astrocytoma	II	Diffuse astrocytoma, IDH-wildtype	PA-like	16.2	0	WT	non-codel	Unmethylated	No combined CNA
TCGA.HT.8015	0.06	TMB low	Astrocytoma	II	Diffuse astrocytoma, IDH-wildtype	PA-like	0.1	0	WT	non-codel	Unmethylated	No combined CNA
TCGA.FG.8189	0.11	TMB low	Oligodendroglioma	II	Oligodendroglioma, NOS	G-CIMP-high	22.5	0	Mutant	non-codel	Methylated	No combined CNA
TCGA.HT.7691	0.11	TMB low	Astrocytoma	II	Diffuse astrocytoma, IDH-wildtype	PA-like	0.1	0	WT	non-codel	Unmethylated	No combined CNA
TCGA.S9.A6WE	0.11	TMB low	Oligodendroglioma	II	Oligodendroglioma, IDH-mutant and 1p/19q-codeleted	Codel	135.2	0	Mutant	codel	Methylated	No combined CNA
TCGA.VM.A8C9	0.11	TMB low	Astrocytoma	II	Diffuse astrocytoma, IDH-wildtype	PA-like	43.2	0	WT	non-codel	Unmethylated	No combined CNA
TCGA.DB.5278	0.14	TMB low	Oligodendroglioma	II	Oligodendroglioma, IDH-mutant and 1p/19q-codeleted	Codel	91.1	0	Mutant	codel	Methylated	No combined CNA
TCGA.HT.7880	0.14	TMB low	Oligoastrocytoma	II	Diffuse astrocytoma, IDH-mutant	G-CIMP-high	5.3	0	Mutant	non-codel	Methylated	No combined CNA
TCGA.HT.A61A	0.14	TMB low	Oligodendroglioma	II	Oligodendroglioma, NOS	G-CIMP-high	6.4	0	Mutant	non-codel	Methylated	NA
TCGA.P5.A72X	0.14	TMB low	Astrocytoma	III	Anaplastic astrocytoma, IDH-mutant	G-CIMP-high	13.2	0	Mutant	non-codel	Methylated	No combined CNA
TCGA.TM.A84R	0.14	TMB low	Oligodendroglioma	II	Oligodendroglioma, IDH-mutant and 1p/19q-codeleted	Codel	18.6	0	Mutant	codel	Methylated	No combined CNA
TCGA.DB.A64U	0.17	TMB low	Oligoastrocytoma	II	Oligodendroglioma, IDH-mutant and 1p/19q-codeleted	Codel	27.8	0	Mutant	codel	Methylated	No combined CNA
TCGA.DU.6406	0.17	TMB low	Oligoastrocytoma	III	Anaplastic astrocytoma, IDH-wildtype	Classic-like	16.8	1	WT	non-codel	Unmethylated	Gain chr 7 &amp; loss chr 10
TCGA.E1.A7YY	0.17	TMB low	Oligodendroglioma	II	Oligodendroglioma, NOS	G-CIMP-high	146.1	1	Mutant	non-codel	Methylated	No combined CNA
TCGA.HW.7486	0.17	TMB low	Oligodendroglioma	II	Oligodendroglioma, IDH-mutant and 1p/19q-codeleted	Codel	56.6	0	Mutant	codel	Methylated	No combined CNA
TCGA.KT.A74X	0.17	TMB low	Oligoastrocytoma	III	Anaplastic oligodendroglioma, IDH-mutant and 1p/19q-codeleted	Codel	14.4	0	Mutant	codel	Methylated	No combined CNA
TCGA.R8.A6YH	0.17	TMB low	Astrocytoma	NA	NA	G-CIMP-high	NA	NA	Mutant	non-codel	Unmethylated	No combined CNA
TCGA.S9.A7J2	0.17	TMB low	Oligodendroglioma	III	Anaplastic oligodendroglioma, IDH-mutant and 1p/19q-codeleted	Codel	2	0	Mutant	codel	Methylated	No combined CNA
TCGA.VM.A8CH	0.17	TMB low	Astrocytoma	II	Diffuse astrocytoma, IDH-mutant	G-CIMP-high	23.5	0	Mutant	non-codel	Unmethylated	No combined CNA
TCGA.DB.A64S	0.19	TMB low	Oligoastrocytoma	II	Diffuse astrocytoma, IDH-mutant	G-CIMP-high	27.4	0	Mutant	non-codel	Unmethylated	No combined CNA
TCGA.FG.6691	0.19	TMB low	Astrocytoma	II	Diffuse astrocytoma, IDH-mutant	G-CIMP-high	41.3	0	Mutant	non-codel	Unmethylated	No combined CNA
TCGA.HT.7471	0.19	TMB low	Oligodendroglioma	III	Anaplastic oligodendroglioma, IDH-mutant and 1p/19q-codeleted	Codel	0.1	0	Mutant	codel	Methylated	No combined CNA
TCGA.HT.7483	0.19	TMB low	Oligoastrocytoma	II	Diffuse astrocytoma, IDH-mutant	G-CIMP-high	172.8	0	Mutant	non-codel	Unmethylated	No combined CNA
TCGA.HT.7881	0.19	TMB low	Oligodendroglioma	II	Oligodendroglioma, IDH-mutant and 1p/19q-codeleted	Codel	35.5	0	Mutant	codel	Methylated	No combined CNA
TCGA.QH.A6XA	0.19	TMB low	Oligoastrocytoma	II	Diffuse astrocytoma, IDH-mutant	G-CIMP-high	16.5	0	Mutant	non-codel	Methylated	No combined CNA
TCGA.WY.A85A	0.19	TMB low	Astrocytoma	II	Diffuse astrocytoma, IDH-mutant	G-CIMP-high	43.4	0	Mutant	non-codel	Methylated	No combined CNA
TCGA.08.0386	0.22	TMB low	GBM	IV	Glioblastoma, IDH-wildtype	NA	18	1	WT	non-codel	NA	Gain chr 7 &amp; loss chr 10
TCGA.DB.5276	0.22	TMB low	Oligoastrocytoma	III	Anaplastic astrocytoma, IDH-mutant	G-CIMP-high	72.9	0	Mutant	non-codel	Methylated	No combined CNA
TCGA.DB.A4XA	0.22	TMB low	Oligoastrocytoma	II	Oligodendroglioma, IDH-mutant and 1p/19q-codeleted	Codel	18.8	0	Mutant	codel	Methylated	No combined CNA
TCGA.DU.5870	0.22	TMB low	Oligodendroglioma	II	Oligodendroglioma, IDH-mutant and 1p/19q-codeleted	Codel	182.3	0	Mutant	codel	Methylated	No combined CNA
TCGA.DU.A7TG	0.22	TMB low	Oligodendroglioma	II	Oligodendroglioma, NOS	G-CIMP-high	44.4	1	Mutant	non-codel	Methylated	No combined CNA
TCGA.HT.7695	0.22	TMB low	Oligodendroglioma	II	Oligodendroglioma, IDH-mutant and 1p/19q-codeleted	Codel	14.5	0	Mutant	codel	Methylated	No combined CNA
TCGA.HT.A74L	0.22	TMB low	Oligoastrocytoma	II	Oligodendroglioma, IDH-mutant and 1p/19q-codeleted	Codel	11.1	0	Mutant	codel	Methylated	No combined CNA
TCGA.VV.A86M	0.22	TMB low	Astrocytoma	III	Anaplastic astrocytoma, IDH-mutant	G-CIMP-high	16	0	Mutant	non-codel	Methylated	No combined CNA
TCGA.32.1980	0.25	TMB low	GBM	IV	Glioblastoma, IDH-wildtype	LGm6-GBM	1.2	1	WT	non-codel	Unmethylated	No combined CNA
TCGA.DB.A64R	0.25	TMB low	Oligodendroglioma	II	Oligodendroglioma, IDH-mutant and 1p/19q-codeleted	Codel	31.4	0	Mutant	codel	Methylated	No combined CNA
TCGA.DU.6404	0.25	TMB low	Oligodendroglioma	III	Anaplastic oligodendroglioma, NOS	PA-like	133.7	1	WT	non-codel	Unmethylated	No combined CNA
TCGA.DU.A6S6	0.25	TMB low	Oligoastrocytoma	II	Oligodendroglioma, IDH-mutant and 1p/19q-codeleted	Codel	95.1	0	Mutant	codel	Methylated	No combined CNA
TCGA.HT.7472	0.25	TMB low	Oligodendroglioma	II	Oligodendroglioma, NOS	G-CIMP-high	NA	NA	Mutant	non-codel	Methylated	No combined CNA
TCGA.HT.7676	0.25	TMB low	Oligodendroglioma	II	Oligodendroglioma, NOS	G-CIMP-high	0.2	0	Mutant	non-codel	Unmethylated	No combined CNA
TCGA.HT.7681	0.25	TMB low	Oligoastrocytoma	II	Oligodendroglioma, IDH-mutant and 1p/19q-codeleted	Codel	44.7	0	Mutant	codel	Methylated	No combined CNA
TCGA.HT.7877	0.25	TMB low	Oligodendroglioma	II	Oligodendroglioma, IDH-mutant and 1p/19q-codeleted	Codel	0.1	0	Mutant	codel	Methylated	No combined CNA
TCGA.HT.8111	0.25	TMB low	Oligoastrocytoma	III	Anaplastic astrocytoma, IDH-mutant	G-CIMP-high	0.2	0	Mutant	non-codel	Methylated	No combined CNA
TCGA.HW.7491	0.25	TMB low	Oligodendroglioma	II	Oligodendroglioma, IDH-mutant and 1p/19q-codeleted	Codel	68.3	0	Mutant	codel	Unmethylated	No combined CNA
TCGA.CS.4938	0.28	TMB low	Astrocytoma	II	Diffuse astrocytoma, IDH-mutant	G-CIMP-high	4.7	0	Mutant	non-codel	Unmethylated	No combined CNA
TCGA.FG.8187	0.28	TMB low	Oligoastrocytoma	II	Oligodendroglioma, IDH-mutant and 1p/19q-codeleted	Codel	20.1	0	Mutant	codel	Methylated	No combined CNA
TCGA.HT.7468	0.28	TMB low	Oligodendroglioma	III	Anaplastic oligodendroglioma, IDH-mutant and 1p/19q-codeleted	Codel	6.7	0	Mutant	codel	Methylated	No combined CNA
TCGA.HT.7602	0.28	TMB low	Oligodendroglioma	II	Oligodendroglioma, NOS	G-CIMP-high	29.9	0	Mutant	non-codel	Methylated	No combined CNA
TCGA.HT.7608	0.28	TMB low	Oligoastrocytoma	II	Oligodendroglioma, IDH-mutant and 1p/19q-codeleted	Codel	22.1	0	Mutant	codel	Methylated	No combined CNA
TCGA.HT.7857	0.28	TMB low	Astrocytoma	III	Anaplastic astrocytoma, IDH-wildtype	PA-like	0.2	0	WT	non-codel	Unmethylated	No combined CNA
TCGA.HT.8010	0.28	TMB low	Oligodendroglioma	II	Oligodendroglioma, IDH-mutant and 1p/19q-codeleted	Codel	1.6	0	Mutant	codel	Methylated	No combined CNA
TCGA.HT.8012	0.28	TMB low	Oligodendroglioma	II	Oligodendroglioma, IDH-mutant and 1p/19q-codeleted	Codel	9.4	0	Mutant	codel	Methylated	No combined CNA
TCGA.HT.8108	0.28	TMB low	Oligodendroglioma	II	Oligodendroglioma, NOS	G-CIMP-high	2.5	0	Mutant	non-codel	Methylated	No combined CNA
TCGA.VM.A8CE	0.28	TMB low	Oligodendroglioma	II	Oligodendroglioma, IDH-mutant and 1p/19q-codeleted	Codel	39.2	0	Mutant	codel	Methylated	No combined CNA
TCGA.WY.A85B	0.28	TMB low	Astrocytoma	II	Diffuse astrocytoma, IDH-mutant	G-CIMP-high	45.8	0	Mutant	non-codel	Methylated	No combined CNA
TCGA.DU.8163	0.31	TMB low	Oligoastrocytoma	III	Anaplastic astrocytoma, IDH-mutant	G-CIMP-high	20.7	0	Mutant	non-codel	Unmethylated	No combined CNA
TCGA.DU.A6S2	0.31	TMB low	Oligodendroglioma	II	Oligodendroglioma, IDH-mutant and 1p/19q-codeleted	Codel	25.6	0	Mutant	codel	Methylated	No combined CNA
TCGA.E1.A7YW	0.31	TMB low	Oligoastrocytoma	II	Diffuse astrocytoma, IDH-mutant	G-CIMP-high	36.8	1	Mutant	non-codel	Methylated	No combined CNA
TCGA.FG.7638	0.31	TMB low	Oligodendroglioma	III	Anaplastic oligodendroglioma, IDH-mutant and 1p/19q-codeleted	Codel	22.6	0	Mutant	codel	Methylated	No combined CNA
TCGA.HT.7474	0.31	TMB low	Oligoastrocytoma	II	Diffuse astrocytoma, IDH-mutant	G-CIMP-high	3.8	0	Mutant	non-codel	Methylated	No combined CNA
TCGA.HT.7879	0.31	TMB low	Oligoastrocytoma	III	Anaplastic astrocytoma, IDH-mutant	G-CIMP-high	3.7	0	Mutant	non-codel	Methylated	No combined CNA
TCGA.HT.A618	0.31	TMB low	Astrocytoma	III	Anaplastic astrocytoma, IDH-mutant	G-CIMP-high	16.8	0	Mutant	non-codel	Methylated	No combined CNA
TCGA.HW.7495	0.31	TMB low	Oligodendroglioma	II	Oligodendroglioma, IDH-mutant and 1p/19q-codeleted	Codel	35.4	0	Mutant	codel	Methylated	No combined CNA
TCGA.P5.A5EW	0.31	TMB low	Astrocytoma	II	Diffuse astrocytoma, IDH-mutant	G-CIMP-high	6.7	0	Mutant	non-codel	Methylated	No combined CNA
TCGA.P5.A781	0.31	TMB low	Astrocytoma	III	Anaplastic astrocytoma, IDH-mutant	Codel	4.4	0	Mutant	codel	Methylated	No combined CNA
TCGA.QH.A870	0.31	TMB low	Oligoastrocytoma	III	Anaplastic astrocytoma, IDH-mutant	G-CIMP-high	13	0	Mutant	non-codel	Methylated	No combined CNA
TCGA.RY.A83X	0.31	TMB low	Oligodendroglioma	II	Oligodendroglioma, IDH-mutant and 1p/19q-codeleted	Codel	30.9	0	Mutant	codel	Methylated	No combined CNA
TCGA.RY.A847	0.31	TMB low	Oligodendroglioma	II	Oligodendroglioma, IDH-mutant and 1p/19q-codeleted	Codel	30.7	0	Mutant	codel	Methylated	No combined CNA
TCGA.S9.A6U5	0.31	TMB low	Astrocytoma	II	Diffuse astrocytoma, IDH-mutant	Codel	32.6	0	Mutant	codel	Methylated	No combined CNA
TCGA.S9.A6U9	0.31	TMB low	Astrocytoma	III	Anaplastic astrocytoma, IDH-mutant	G-CIMP-high	95.9	0	Mutant	non-codel	Methylated	No combined CNA
TCGA.S9.A7IQ	0.31	TMB low	Oligoastrocytoma	II	Oligodendroglioma, IDH-mutant and 1p/19q-codeleted	Codel	36.1	0	Mutant	codel	Methylated	No combined CNA
TCGA.TM.A84S	0.31	TMB low	Oligodendroglioma	III	Anaplastic oligodendroglioma, IDH-mutant and 1p/19q-codeleted	Codel	14.9	0	Mutant	codel	Methylated	No combined CNA
TCGA.06.0141	0.33	TMB low	GBM	IV	Glioblastoma, IDH-wildtype	LGm6-GBM	10.3	1	WT	non-codel	Unmethylated	No combined CNA
TCGA.28.5218	0.33	TMB low	GBM	IV	Glioblastoma, IDH-wildtype	LGm6-GBM	5.2	1	WT	non-codel	Unmethylated	No combined CNA
TCGA.DB.5273	0.33	TMB low	Astrocytoma	III	Anaplastic astrocytoma, IDH-mutant	G-CIMP-high	82	0	Mutant	non-codel	Unmethylated	No combined CNA
TCGA.DB.A64O	0.33	TMB low	Oligoastrocytoma	II	Diffuse astrocytoma, IDH-wildtype	Mesenchymal-like	25.5	1	WT	non-codel	Unmethylated	Gain chr 7 &amp; loss chr 10
TCGA.DH.A66F	0.33	TMB low	Oligodendroglioma	II	Oligodendroglioma, IDH-mutant and 1p/19q-codeleted	Codel	17.2	0	Mutant	codel	Methylated	No combined CNA
TCGA.DU.6408	0.33	TMB low	Oligodendroglioma	III	Anaplastic oligodendroglioma, NOS	G-CIMP-high	114.1	1	Mutant	non-codel	Methylated	No combined CNA
TCGA.DU.7009	0.33	TMB low	Oligodendroglioma	II	Oligodendroglioma, IDH-mutant and 1p/19q-codeleted	Codel	154.4	1	Mutant	codel	Methylated	No combined CNA
TCGA.DU.8162	0.33	TMB low	Oligoastrocytoma	III	Anaplastic astrocytoma, IDH-wildtype	Mesenchymal-like	14.6	1	WT	non-codel	Unmethylated	No combined CNA
TCGA.DU.A7T8	0.33	TMB low	Oligoastrocytoma	III	Anaplastic astrocytoma, IDH-mutant	G-CIMP-high	139	1	Mutant	non-codel	Methylated	No combined CNA
TCGA.E1.A7Z4	0.33	TMB low	Astrocytoma	II	Diffuse astrocytoma, IDH-mutant	G-CIMP-high	145.1	1	Mutant	non-codel	Methylated	No combined CNA
TCGA.FG.7634	0.33	TMB low	Oligodendroglioma	II	Oligodendroglioma, IDH-mutant and 1p/19q-codeleted	Codel	15.3	0	Mutant	codel	Methylated	No combined CNA
TCGA.FG.A4MT	0.33	TMB low	Oligodendroglioma	II	Oligodendroglioma, NOS	G-CIMP-high	38.3	0	Mutant	non-codel	Methylated	No combined CNA
TCGA.FN.7833	0.33	TMB low	Oligoastrocytoma	III	Anaplastic astrocytoma, IDH-mutant	G-CIMP-high	27.5	0	Mutant	non-codel	Methylated	No combined CNA
TCGA.HT.7485	0.33	TMB low	Astrocytoma	II	Diffuse astrocytoma, IDH-mutant	G-CIMP-high	4	0	Mutant	non-codel	Methylated	No combined CNA
TCGA.HT.7610	0.33	TMB low	Oligoastrocytoma	II	Diffuse astrocytoma, IDH-mutant	G-CIMP-high	56.1	0	Mutant	non-codel	Methylated	No combined CNA
TCGA.HT.A616	0.33	TMB low	Astrocytoma	II	Diffuse astrocytoma, IDH-mutant	G-CIMP-high	1.8	0	Mutant	non-codel	Methylated	No combined CNA
TCGA.QH.A6CY	0.33	TMB low	Oligoastrocytoma	III	Anaplastic oligodendroglioma, IDH-mutant and 1p/19q-codeleted	Codel	2.2	0	Mutant	codel	Methylated	No combined CNA
TCGA.RY.A840	0.33	TMB low	Oligodendroglioma	III	Anaplastic oligodendroglioma, IDH-mutant and 1p/19q-codeleted	Codel	28.1	0	Mutant	codel	Methylated	No combined CNA
TCGA.RY.A843	0.33	TMB low	Astrocytoma	III	Anaplastic astrocytoma, IDH-mutant	G-CIMP-high	2.1	0	Mutant	non-codel	Methylated	No combined CNA
TCGA.S9.A6U1	0.33	TMB low	Astrocytoma	III	Anaplastic astrocytoma, IDH-mutant	G-CIMP-high	25.8	0	Mutant	non-codel	Methylated	No combined CNA
TCGA.TM.A84C	0.33	TMB low	Astrocytoma	II	Diffuse astrocytoma, IDH-wildtype	PA-like	16.2	1	WT	non-codel	Unmethylated	No combined CNA
TCGA.TQ.A7RK	0.33	TMB low	Oligoastrocytoma	II	Diffuse astrocytoma, IDH-mutant	G-CIMP-high	44.1	0	Mutant	non-codel	Methylated	No combined CNA
TCGA.CS.6668	0.36	TMB low	Oligodendroglioma	II	Oligodendroglioma, IDH-mutant and 1p/19q-codeleted	Codel	49.9	0	Mutant	codel	Methylated	No combined CNA
TCGA.DB.A4XG	0.36	TMB low	Oligodendroglioma	III	Anaplastic oligodendroglioma, IDH-mutant and 1p/19q-codeleted	Codel	73	0	Mutant	codel	Methylated	No combined CNA
TCGA.DB.A75O	0.36	TMB low	Astrocytoma	III	Anaplastic astrocytoma, IDH-mutant	G-CIMP-high	30.7	0	Mutant	non-codel	Methylated	No combined CNA
TCGA.DU.5853	0.36	TMB low	Oligoastrocytoma	II	Diffuse astrocytoma, IDH-mutant	G-CIMP-high	13.4	0	Mutant	non-codel	Methylated	No combined CNA
TCGA.DU.A7TC	0.36	TMB low	Astrocytoma	II	Diffuse astrocytoma, IDH-mutant	G-CIMP-high	37.4	0	Mutant	non-codel	Methylated	No combined CNA
TCGA.E1.5311	0.36	TMB low	Oligodendroglioma	III	Anaplastic oligodendroglioma, IDH-mutant and 1p/19q-codeleted	Codel	134.3	1	Mutant	codel	Methylated	No combined CNA
TCGA.E1.A7Z3	0.36	TMB low	Astrocytoma	II	Diffuse astrocytoma, IDH-mutant	G-CIMP-high	73.5	1	Mutant	non-codel	Methylated	No combined CNA
TCGA.E1.A7Z6	0.36	TMB low	Astrocytoma	II	Diffuse astrocytoma, IDH-mutant	G-CIMP-high	32.4	1	Mutant	non-codel	Methylated	No combined CNA
TCGA.HT.7473	0.36	TMB low	Oligoastrocytoma	II	Diffuse astrocytoma, IDH-mutant	G-CIMP-high	16.5	0	Mutant	non-codel	Unmethylated	No combined CNA
TCGA.HT.7620	0.36	TMB low	Oligodendroglioma	III	Anaplastic oligodendroglioma, IDH-mutant and 1p/19q-codeleted	Codel	14.3	0	Mutant	codel	Methylated	No combined CNA
TCGA.HT.7686	0.36	TMB low	Astrocytoma	III	Anaplastic astrocytoma, IDH-mutant	G-CIMP-high	42.7	0	Mutant	non-codel	Methylated	No combined CNA
TCGA.HT.8113	0.36	TMB low	Oligodendroglioma	II	Oligodendroglioma, NOS	Codel	29.6	0	Mutant	non-codel	Methylated	No combined CNA
TCGA.HT.8114	0.36	TMB low	Oligoastrocytoma	III	Anaplastic astrocytoma, IDH-mutant	G-CIMP-high	34.2	0	Mutant	non-codel	Methylated	No combined CNA
TCGA.HT.A4DV	0.36	TMB low	Oligodendroglioma	III	Anaplastic oligodendroglioma, IDH-mutant and 1p/19q-codeleted	Codel	26	0	Mutant	codel	Methylated	No combined CNA
TCGA.HW.7487	0.36	TMB low	Oligodendroglioma	II	Oligodendroglioma, IDH-mutant and 1p/19q-codeleted	Codel	13.4	0	Mutant	codel	Methylated	No combined CNA
TCGA.HW.7489	0.36	TMB low	Oligoastrocytoma	II	Diffuse astrocytoma, IDH-mutant	G-CIMP-high	41.5	1	Mutant	non-codel	Methylated	No combined CNA
TCGA.HW.A5KM	0.36	TMB low	Astrocytoma	II	Diffuse astrocytoma, IDH-mutant	G-CIMP-high	20.7	0	Mutant	non-codel	Methylated	No combined CNA
TCGA.QH.A6CS	0.36	TMB low	Astrocytoma	III	Anaplastic astrocytoma, IDH-wildtype	PA-like	19.3	0	WT	non-codel	Unmethylated	Gain chr 7 &amp; loss chr 10
TCGA.QH.A6CU	0.36	TMB low	Oligodendroglioma	III	Anaplastic oligodendroglioma, IDH-mutant and 1p/19q-codeleted	Codel	14.8	0	Mutant	codel	Methylated	No combined CNA
TCGA.QH.A6X3	0.36	TMB low	Oligoastrocytoma	II	Diffuse astrocytoma, IDH-mutant	G-CIMP-high	10.3	0	Mutant	non-codel	Methylated	No combined CNA
TCGA.QH.A86X	0.36	TMB low	Oligodendroglioma	II	Oligodendroglioma, IDH-mutant and 1p/19q-codeleted	Codel	11.1	0	Mutant	codel	Methylated	No combined CNA
TCGA.S9.A6WI	0.36	TMB low	Oligoastrocytoma	II	Diffuse astrocytoma, IDH-mutant	G-CIMP-high	85	0	Mutant	non-codel	Methylated	No combined CNA
TCGA.S9.A7J1	0.36	TMB low	Oligodendroglioma	II	Oligodendroglioma, IDH-mutant and 1p/19q-codeleted	Codel	8.2	0	Mutant	codel	Methylated	No combined CNA
TCGA.TM.A84F	0.36	TMB low	Astrocytoma	III	Anaplastic astrocytoma, IDH-mutant	G-CIMP-high	59	0	Mutant	non-codel	Methylated	No combined CNA
TCGA.TM.A84L	0.36	TMB low	Oligoastrocytoma	II	Diffuse astrocytoma, IDH-mutant	G-CIMP-high	40.8	1	Mutant	non-codel	Methylated	No combined CNA
TCGA.TQ.A7RV	0.36	TMB low	Astrocytoma	II	Diffuse astrocytoma, IDH-mutant	G-CIMP-high	61.4	0	Mutant	non-codel	Methylated	No combined CNA
TCGA.06.0132	0.39	TMB low	GBM	IV	Glioblastoma, IDH-wildtype	NA	25.4	1	WT	non-codel	NA	No combined CNA
TCGA.CS.4944	0.39	TMB low	Astrocytoma	II	Diffuse astrocytoma, IDH-mutant	G-CIMP-high	10.6	0	Mutant	non-codel	Methylated	No combined CNA
TCGA.DB.5280	0.39	TMB low	Oligoastrocytoma	II	Diffuse astrocytoma, IDH-mutant	G-CIMP-high	36.6	0	Mutant	non-codel	Methylated	No combined CNA
TCGA.DB.A4XC	0.39	TMB low	Oligoastrocytoma	II	Diffuse astrocytoma, IDH-mutant	G-CIMP-high	46.7	0	Mutant	non-codel	Methylated	No combined CNA
TCGA.DH.5140	0.39	TMB low	Oligoastrocytoma	III	Anaplastic astrocytoma, IDH-wildtype	PA-like	20	1	WT	non-codel	Unmethylated	No combined CNA
TCGA.DH.A7UT	0.39	TMB low	Astrocytoma	III	Anaplastic astrocytoma, IDH-mutant	G-CIMP-high	17.5	1	Mutant	non-codel	Methylated	No combined CNA
TCGA.DU.6394	0.39	TMB low	Oligodendroglioma	III	Anaplastic oligodendroglioma, IDH-mutant and 1p/19q-codeleted	Codel	22.4	1	Mutant	codel	Methylated	No combined CNA
TCGA.DU.7011	0.39	TMB low	Oligoastrocytoma	II	Diffuse astrocytoma, IDH-mutant	G-CIMP-high	105.2	1	Mutant	non-codel	Unmethylated	No combined CNA
TCGA.DU.7299	0.39	TMB low	Astrocytoma	III	Anaplastic astrocytoma, IDH-mutant	G-CIMP-high	44	1	Mutant	non-codel	Methylated	No combined CNA
TCGA.FG.6689	0.39	TMB low	Astrocytoma	II	Diffuse astrocytoma, IDH-mutant	G-CIMP-high	14.9	0	Mutant	non-codel	Methylated	No combined CNA
TCGA.FG.A6J1	0.39	TMB low	Oligodendroglioma	II	Oligodendroglioma, IDH-mutant and 1p/19q-codeleted	Codel	16.4	0	Mutant	codel	Methylated	No combined CNA
TCGA.FG.A70Y	0.39	TMB low	Oligodendroglioma	II	Oligodendroglioma, NOS	G-CIMP-high	28.5	0	Mutant	non-codel	Methylated	No combined CNA
TCGA.P5.A5ET	0.39	TMB low	Oligodendroglioma	II	Oligodendroglioma, IDH-mutant and 1p/19q-codeleted	Codel	-0.3	0	Mutant	codel	Methylated	No combined CNA
TCGA.P5.A77X	0.39	TMB low	Oligoastrocytoma	II	Oligodendroglioma, IDH-mutant and 1p/19q-codeleted	Codel	3.5	0	Mutant	codel	Methylated	No combined CNA
TCGA.QH.A65S	0.39	TMB low	Oligoastrocytoma	II	Diffuse astrocytoma, IDH-mutant	G-CIMP-high	2.5	0	Mutant	non-codel	Methylated	No combined CNA
TCGA.QH.A6X5	0.39	TMB low	Oligoastrocytoma	II	Oligodendroglioma, IDH-mutant and 1p/19q-codeleted	Codel	16.3	0	Mutant	codel	Methylated	No combined CNA
TCGA.R8.A6ML	0.39	TMB low	Oligodendroglioma	III	Anaplastic oligodendroglioma, IDH-mutant and 1p/19q-codeleted	Codel	94	0	Mutant	codel	Methylated	No combined CNA
TCGA.S9.A6TU	0.39	TMB low	Astrocytoma	II	Diffuse astrocytoma, IDH-mutant	G-CIMP-high	87.1	0	Mutant	non-codel	Methylated	No combined CNA
TCGA.S9.A6WG	0.39	TMB low	Astrocytoma	III	Anaplastic astrocytoma, IDH-mutant	G-CIMP-high	85.5	0	Mutant	non-codel	Methylated	No combined CNA
TCGA.S9.A7R1	0.39	TMB low	Oligodendroglioma	II	Oligodendroglioma, IDH-mutant and 1p/19q-codeleted	Codel	169.8	1	Mutant	codel	Methylated	No combined CNA
TCGA.S9.A7R7	0.39	TMB low	Astrocytoma	II	Diffuse astrocytoma, IDH-mutant	G-CIMP-high	98.6	0	Mutant	non-codel	Methylated	No combined CNA
TCGA.TQ.A7RO	0.39	TMB low	Oligoastrocytoma	II	Oligodendroglioma, IDH-mutant and 1p/19q-codeleted	Codel	31.2	0	Mutant	codel	Methylated	No combined CNA
TCGA.TQ.A7RS	0.39	TMB low	Oligodendroglioma	II	Oligodendroglioma, IDH-mutant and 1p/19q-codeleted	Codel	NA	NA	Mutant	codel	Methylated	No combined CNA
TCGA.VM.A8CD	0.39	TMB low	Astrocytoma	III	Anaplastic astrocytoma, IDH-wildtype	Mesenchymal-like	7.9	1	WT	non-codel	Unmethylated	No combined CNA
TCGA.CS.4943	0.42	TMB low	Astrocytoma	III	Anaplastic astrocytoma, IDH-mutant	G-CIMP-high	18.1	0	Mutant	non-codel	Methylated	No combined CNA
TCGA.DB.5270	0.42	TMB low	Oligoastrocytoma	III	Anaplastic astrocytoma, IDH-mutant	G-CIMP-high	122.7	0	Mutant	non-codel	Methylated	No combined CNA
TCGA.DB.A64Q	0.42	TMB low	Oligoastrocytoma	II	Oligodendroglioma, IDH-mutant and 1p/19q-codeleted	Codel	6	0	Mutant	codel	Methylated	No combined CNA
TCGA.DU.5851	0.42	TMB low	Oligoastrocytoma	III	Anaplastic astrocytoma, IDH-mutant	G-CIMP-high	17.5	0	Mutant	non-codel	Unmethylated	No combined CNA
TCGA.DU.7294	0.42	TMB low	Oligodendroglioma	II	Oligodendroglioma, IDH-mutant and 1p/19q-codeleted	Codel	94.3	0	Mutant	codel	Methylated	No combined CNA
TCGA.DU.7304	0.42	TMB low	Oligoastrocytoma	III	Anaplastic astrocytoma, IDH-mutant	G-CIMP-high	23.3	1	Mutant	non-codel	Methylated	No combined CNA
TCGA.DU.A6S3	0.42	TMB low	Oligodendroglioma	II	Oligodendroglioma, IDH-mutant and 1p/19q-codeleted	Codel	21.6	0	Mutant	codel	Methylated	No combined CNA
TCGA.FG.8191	0.42	TMB low	Oligodendroglioma	III	Anaplastic oligodendroglioma, NOS	G-CIMP-high	32.6	0	Mutant	non-codel	Unmethylated	No combined CNA
TCGA.FG.A60K	0.42	TMB low	Oligoastrocytoma	II	Oligodendroglioma, IDH-mutant and 1p/19q-codeleted	Codel	17.8	0	Mutant	codel	Methylated	No combined CNA
TCGA.FG.A87N	0.42	TMB low	Astrocytoma	III	Anaplastic astrocytoma, IDH-mutant	G-CIMP-low	18.6	0	Mutant	non-codel	Methylated	No combined CNA
TCGA.HT.7692	0.42	TMB low	Oligoastrocytoma	II	Oligodendroglioma, IDH-mutant and 1p/19q-codeleted	Codel	3	0	Mutant	codel	Methylated	No combined CNA
TCGA.HT.7858	0.42	TMB low	Astrocytoma	II	Diffuse astrocytoma, IDH-mutant	G-CIMP-high	50.6	0	Mutant	non-codel	Methylated	No combined CNA
TCGA.HT.A5RB	0.42	TMB low	Astrocytoma	II	Diffuse astrocytoma, IDH-mutant	G-CIMP-high	0.1	0	Mutant	non-codel	Methylated	No combined CNA
TCGA.HT.A617	0.42	TMB low	Oligodendroglioma	II	Oligodendroglioma, NOS	Classic-like	16.1	0	WT	non-codel	Unmethylated	Gain chr 7 &amp; loss chr 10
TCGA.HT.A74O	0.42	TMB low	Astrocytoma	III	Anaplastic astrocytoma, IDH-mutant	G-CIMP-high	0.1	0	Mutant	non-codel	Methylated	No combined CNA
TCGA.HW.8320	0.42	TMB low	Astrocytoma	III	Anaplastic astrocytoma, IDH-mutant	G-CIMP-high	40	0	Mutant	non-codel	Methylated	No combined CNA
TCGA.HW.8322	0.42	TMB low	Oligodendroglioma	II	Oligodendroglioma, IDH-mutant and 1p/19q-codeleted	Codel	6.2	0	Mutant	codel	Methylated	No combined CNA
TCGA.P5.A5F1	0.42	TMB low	Astrocytoma	II	Diffuse astrocytoma, IDH-mutant	G-CIMP-high	5.9	0	Mutant	non-codel	Unmethylated	No combined CNA
TCGA.P5.A737	0.42	TMB low	Oligoastrocytoma	II	Oligodendroglioma, IDH-mutant and 1p/19q-codeleted	Codel	12.2	0	Mutant	codel	Methylated	No combined CNA
TCGA.QH.A65X	0.42	TMB low	Oligoastrocytoma	III	Anaplastic oligodendroglioma, IDH-mutant and 1p/19q-codeleted	Codel	15.8	0	Mutant	codel	Methylated	No combined CNA
TCGA.TQ.A7RF	0.42	TMB low	Oligodendroglioma	III	Anaplastic oligodendroglioma, NOS	G-CIMP-high	21.4	0	Mutant	non-codel	Unmethylated	No combined CNA
TCGA.TQ.A7RQ	0.42	TMB low	Oligodendroglioma	II	Oligodendroglioma, IDH-mutant and 1p/19q-codeleted	Codel	26.1	0	Mutant	codel	Methylated	No combined CNA
TCGA.06.5410	0.44	TMB low	GBM	IV	Glioblastoma, IDH-wildtype	LGm6-GBM	3.5	1	WT	non-codel	Methylated	No combined CNA
TCGA.CS.5394	0.44	TMB low	Astrocytoma	III	Anaplastic astrocytoma, IDH-mutant	Codel	0.1	0	Mutant	non-codel	Methylated	No combined CNA
TCGA.DB.A4XF	0.44	TMB low	Astrocytoma	III	Anaplastic astrocytoma, IDH-mutant	G-CIMP-high	33.6	0	Mutant	non-codel	Methylated	No combined CNA
TCGA.DU.6395	0.44	TMB low	Oligoastrocytoma	II	Diffuse astrocytoma, IDH-mutant	G-CIMP-high	49	1	Mutant	non-codel	Methylated	No combined CNA
TCGA.DU.6397	0.44	TMB low	Oligodendroglioma	III	Anaplastic oligodendroglioma, IDH-mutant and 1p/19q-codeleted	Codel	46.1	1	Mutant	codel	Methylated	No combined CNA
TCGA.E1.5322	0.44	TMB low	Oligoastrocytoma	II	Diffuse astrocytoma, IDH-mutant	G-CIMP-high	130.8	1	Mutant	non-codel	Methylated	No combined CNA
TCGA.F6.A8O3	0.44	TMB low	Oligodendroglioma	II	Oligodendroglioma, IDH-mutant and 1p/19q-codeleted	Codel	0.2	0	Mutant	codel	Methylated	No combined CNA
TCGA.HT.7479	0.44	TMB low	Astrocytoma	III	Anaplastic astrocytoma, IDH-mutant	G-CIMP-high	40.3	0	Mutant	non-codel	Methylated	No combined CNA
TCGA.HT.7601	0.44	TMB low	Astrocytoma	III	Anaplastic astrocytoma, IDH-mutant	G-CIMP-high	5	0	Mutant	non-codel	Methylated	No combined CNA
TCGA.HT.7694	0.44	TMB low	Oligodendroglioma	III	Anaplastic oligodendroglioma, IDH-mutant and 1p/19q-codeleted	Codel	6.9	0	Mutant	codel	Methylated	No combined CNA
TCGA.HT.7854	0.44	TMB low	Astrocytoma	II	Diffuse astrocytoma, IDH-wildtype	PA-like	39.5	0	WT	non-codel	Unmethylated	No combined CNA
TCGA.HT.8018	0.44	TMB low	Oligoastrocytoma	II	Diffuse astrocytoma, IDH-mutant	G-CIMP-high	37.9	1	Mutant	non-codel	Methylated	No combined CNA
TCGA.HT.A5R7	0.44	TMB low	Astrocytoma	III	Anaplastic astrocytoma, IDH-mutant	G-CIMP-high	20.2	0	Mutant	non-codel	Methylated	No combined CNA
TCGA.HW.A5KL	0.44	TMB low	Astrocytoma	II	Diffuse astrocytoma, IDH-mutant	G-CIMP-high	20.8	0	Mutant	non-codel	Methylated	No combined CNA
TCGA.P5.A77W	0.44	TMB low	Oligoastrocytoma	III	Anaplastic oligodendroglioma, IDH-mutant and 1p/19q-codeleted	Codel	19.2	0	Mutant	codel	Methylated	No combined CNA
TCGA.QH.A65V	0.44	TMB low	Oligodendroglioma	II	Oligodendroglioma, IDH-mutant and 1p/19q-codeleted	Codel	12.6	0	Mutant	codel	Methylated	No combined CNA
TCGA.R8.A6MK	0.44	TMB low	Oligodendroglioma	II	Oligodendroglioma, IDH-mutant and 1p/19q-codeleted	Codel	88.8	0	Mutant	codel	Methylated	No combined CNA
TCGA.S9.A6TY	0.44	TMB low	Oligodendroglioma	II	Oligodendroglioma, IDH-mutant and 1p/19q-codeleted	Codel	35.4	0	Mutant	codel	Methylated	No combined CNA
TCGA.S9.A6UB	0.44	TMB low	Oligodendroglioma	II	Oligodendroglioma, IDH-mutant and 1p/19q-codeleted	Codel	123.7	0	Mutant	codel	Methylated	No combined CNA
TCGA.S9.A7J3	0.44	TMB low	Oligodendroglioma	III	Anaplastic oligodendroglioma, IDH-mutant and 1p/19q-codeleted	Codel	20.7	0	Mutant	codel	Methylated	No combined CNA
TCGA.TQ.A7RG	0.44	TMB low	Oligoastrocytoma	II	Oligodendroglioma, IDH-mutant and 1p/19q-codeleted	Codel	19.7	0	Mutant	codel	Methylated	No combined CNA
TCGA.TQ.A7RR	0.44	TMB low	Oligoastrocytoma	II	Diffuse astrocytoma, IDH-mutant	G-CIMP-high	25.9	0	Mutant	non-codel	Unmethylated	No combined CNA
TCGA.VM.A8CB	0.44	TMB low	Oligodendroglioma	III	Anaplastic oligodendroglioma, IDH-mutant and 1p/19q-codeleted	Codel	0.1	0	Mutant	codel	Methylated	No combined CNA
TCGA.CS.5393	0.47	TMB low	Astrocytoma	III	Anaplastic astrocytoma, IDH-mutant	G-CIMP-high	40.2	0	Mutant	non-codel	Methylated	No combined CNA
TCGA.CS.6290	0.47	TMB low	Astrocytoma	III	Anaplastic astrocytoma, IDH-mutant	G-CIMP-high	17.9	0	Mutant	non-codel	Methylated	No combined CNA
TCGA.DB.A4X9	0.47	TMB low	Oligoastrocytoma	II	Diffuse astrocytoma, IDH-mutant	G-CIMP-high	46.4	0	Mutant	non-codel	Methylated	No combined CNA
TCGA.DB.A64P	0.47	TMB low	Oligodendroglioma	III	Anaplastic oligodendroglioma, IDH-mutant and 1p/19q-codeleted	Codel	30.1	0	Mutant	codel	Methylated	No combined CNA
TCGA.DH.5141	0.47	TMB low	Oligodendroglioma	III	Anaplastic oligodendroglioma, IDH-mutant and 1p/19q-codeleted	Codel	31.8	0	Mutant	codel	Methylated	No combined CNA
TCGA.DU.6407	0.47	TMB low	Oligodendroglioma	II	Oligodendroglioma, NOS	G-CIMP-high	94.5	1	Mutant	non-codel	Methylated	No combined CNA
TCGA.DU.6542	0.47	TMB low	Oligoastrocytoma	III	Anaplastic astrocytoma, IDH-mutant	G-CIMP-high	2.4	0	Mutant	non-codel	Methylated	No combined CNA
TCGA.DU.7019	0.47	TMB low	Oligoastrocytoma	III	Anaplastic astrocytoma, IDH-mutant	G-CIMP-high	26.3	0	Mutant	non-codel	Methylated	No combined CNA
TCGA.E1.5305	0.47	TMB low	Astrocytoma	III	Anaplastic astrocytoma, IDH-mutant	G-CIMP-high	80	1	Mutant	non-codel	Methylated	No combined CNA
TCGA.E1.5319	0.47	TMB low	Oligodendroglioma	II	Oligodendroglioma, IDH-mutant and 1p/19q-codeleted	Codel	95.6	1	Mutant	codel	Methylated	No combined CNA
TCGA.FG.A713	0.47	TMB low	Oligoastrocytoma	II	Oligodendroglioma, IDH-mutant and 1p/19q-codeleted	Codel	20.4	0	Mutant	codel	Methylated	No combined CNA
TCGA.HT.7855	0.47	TMB low	Astrocytoma	III	Anaplastic astrocytoma, IDH-mutant	G-CIMP-high	19.2	0	Mutant	non-codel	Methylated	No combined CNA
TCGA.HT.7873	0.47	TMB low	Oligoastrocytoma	II	Diffuse astrocytoma, IDH-mutant	G-CIMP-high	23.6	0	Mutant	non-codel	Methylated	No combined CNA
TCGA.HT.8563	0.47	TMB low	Astrocytoma	III	Anaplastic astrocytoma, IDH-mutant	G-CIMP-high	28.3	0	Mutant	non-codel	Unmethylated	No combined CNA
TCGA.HW.7490	0.47	TMB low	Astrocytoma	II	Diffuse astrocytoma, IDH-mutant	G-CIMP-high	45.6	0	Mutant	non-codel	Methylated	No combined CNA
TCGA.P5.A5EX	0.47	TMB low	Oligodendroglioma	III	Anaplastic oligodendroglioma, IDH-mutant and 1p/19q-codeleted	Codel	8	0	Mutant	codel	Methylated	No combined CNA
TCGA.P5.A730	0.47	TMB low	Oligoastrocytoma	III	Anaplastic oligodendroglioma, IDH-mutant and 1p/19q-codeleted	Codel	10.9	0	Mutant	codel	Methylated	No combined CNA
TCGA.P5.A735	0.47	TMB low	Astrocytoma	II	Diffuse astrocytoma, IDH-mutant	G-CIMP-high	9.6	0	Mutant	non-codel	Methylated	No combined CNA
TCGA.QH.A65Z	0.47	TMB low	Oligodendroglioma	II	Oligodendroglioma, IDH-mutant and 1p/19q-codeleted	Codel	14	0	Mutant	codel	Methylated	No combined CNA
TCGA.QH.A6CZ	0.47	TMB low	Oligoastrocytoma	II	Oligodendroglioma, IDH-mutant and 1p/19q-codeleted	Codel	9.2	0	Mutant	codel	Methylated	No combined CNA
TCGA.QH.A6X4	0.47	TMB low	Oligoastrocytoma	III	Anaplastic oligodendroglioma, IDH-mutant and 1p/19q-codeleted	Codel	14.5	0	Mutant	codel	Methylated	No combined CNA
TCGA.S9.A6U2	0.47	TMB low	Oligodendroglioma	II	Oligodendroglioma, IDH-mutant and 1p/19q-codeleted	Codel	29.9	0	Mutant	codel	Methylated	No combined CNA
TCGA.S9.A6U8	0.47	TMB low	Astrocytoma	II	Diffuse astrocytoma, IDH-mutant	G-CIMP-high	98.2	1	Mutant	non-codel	Methylated	No combined CNA
TCGA.S9.A6WP	0.47	TMB low	Oligoastrocytoma	III	Anaplastic oligodendroglioma, IDH-mutant and 1p/19q-codeleted	Codel	18.6	0	Mutant	codel	Methylated	No combined CNA
TCGA.TM.A84T	0.47	TMB low	Oligoastrocytoma	II	Diffuse astrocytoma, IDH-mutant	G-CIMP-high	23.8	0	Mutant	non-codel	Methylated	No combined CNA
TCGA.06.5414	0.5	TMB low	GBM	IV	Glioblastoma, IDH-wildtype	Classic-like	9	0	WT	non-codel	Unmethylated	Gain chr 7 &amp; loss chr 10
TCGA.DB.A64V	0.5	TMB low	Oligodendroglioma	II	Oligodendroglioma, IDH-mutant and 1p/19q-codeleted	Codel	29.2	0	Mutant	codel	Methylated	No combined CNA
TCGA.DU.6401	0.5	TMB low	Oligodendroglioma	II	Oligodendroglioma, NOS	G-CIMP-high	87.5	1	Mutant	non-codel	Methylated	No combined CNA
TCGA.DU.7301	0.5	TMB low	Oligodendroglioma	II	Oligodendroglioma, NOS	G-CIMP-high	25.9	1	Mutant	non-codel	Methylated	No combined CNA
TCGA.E1.A7YH	0.5	TMB low	Astrocytoma	III	Anaplastic astrocytoma, IDH-mutant	G-CIMP-high	93.2	1	Mutant	non-codel	Methylated	No combined CNA
TCGA.EZ.7264	0.5	TMB low	Oligodendroglioma	II	Oligodendroglioma, IDH-mutant and 1p/19q-codeleted	Codel	39.5	0	Mutant	codel	Methylated	No combined CNA
TCGA.FG.8182	0.5	TMB low	Oligodendroglioma	II	Oligodendroglioma, NOS	G-CIMP-high	13.7	0	Mutant	non-codel	Methylated	No combined CNA
TCGA.HT.7476	0.5	TMB low	Astrocytoma	II	Diffuse astrocytoma, IDH-mutant	G-CIMP-high	6.5	0	Mutant	non-codel	Methylated	No combined CNA
TCGA.HT.7480	0.5	TMB low	Oligodendroglioma	II	Oligodendroglioma, IDH-mutant and 1p/19q-codeleted	Codel	75.2	0	Mutant	codel	Methylated	No combined CNA
TCGA.HT.7603	0.5	TMB low	Oligodendroglioma	II	Oligodendroglioma, NOS	G-CIMP-high	23.2	0	Mutant	non-codel	Methylated	No combined CNA
TCGA.HT.7690	0.5	TMB low	Oligoastrocytoma	III	Anaplastic astrocytoma, IDH-mutant	G-CIMP-high	0.1	0	Mutant	non-codel	Methylated	No combined CNA
TCGA.HW.A5KJ	0.5	TMB low	Oligodendroglioma	III	Anaplastic oligodendroglioma, IDH-mutant and 1p/19q-codeleted	Codel	10.6	0	Mutant	codel	Methylated	No combined CNA
TCGA.P5.A5EU	0.5	TMB low	Astrocytoma	III	Anaplastic astrocytoma, IDH-mutant	G-CIMP-low	NA	NA	Mutant	non-codel	Unmethylated	No combined CNA
TCGA.P5.A72Z	0.5	TMB low	Oligodendroglioma	III	Anaplastic oligodendroglioma, IDH-mutant and 1p/19q-codeleted	Codel	11.6	0	Mutant	codel	Methylated	No combined CNA
TCGA.P5.A731	0.5	TMB low	Oligoastrocytoma	II	Diffuse astrocytoma, IDH-mutant	G-CIMP-high	9	0	Mutant	non-codel	Methylated	No combined CNA
TCGA.S9.A6TW	0.5	TMB low	Oligodendroglioma	III	Anaplastic oligodendroglioma, IDH-mutant and 1p/19q-codeleted	Codel	41.1	0	Mutant	codel	Methylated	No combined CNA
TCGA.S9.A6TZ	0.5	TMB low	Astrocytoma	II	Diffuse astrocytoma, IDH-mutant	G-CIMP-high	36.8	0	Mutant	non-codel	Methylated	No combined CNA
TCGA.S9.A7IY	0.5	TMB low	Oligoastrocytoma	III	Anaplastic oligodendroglioma, IDH-mutant and 1p/19q-codeleted	Codel	23.5	0	Mutant	codel	Methylated	No combined CNA
TCGA.S9.A7IZ	0.5	TMB low	Astrocytoma	III	Anaplastic astrocytoma, IDH-mutant	G-CIMP-high	20	0	Mutant	non-codel	Methylated	No combined CNA
TCGA.TM.A84Q	0.5	TMB low	Astrocytoma	II	Diffuse astrocytoma, IDH-mutant	G-CIMP-high	25.4	0	Mutant	non-codel	Methylated	No combined CNA
TCGA.TQ.A7RN	0.5	TMB low	Oligodendroglioma	II	Oligodendroglioma, IDH-mutant and 1p/19q-codeleted	Codel	33.7	0	Mutant	codel	Methylated	No combined CNA
TCGA.W9.A837	0.5	TMB low	Oligodendroglioma	II	Oligodendroglioma, IDH-mutant and 1p/19q-codeleted	Codel	51.1	0	Mutant	codel	Methylated	No combined CNA
TCGA.06.0130	0.53	TMB low	GBM	IV	Glioblastoma, IDH-wildtype	Mesenchymal-like	12.9	1	WT	non-codel	Unmethylated	No combined CNA
TCGA.28.5215	0.53	TMB low	GBM	IV	Glioblastoma, IDH-wildtype	Mesenchymal-like	11	1	WT	non-codel	Methylated	No combined CNA
TCGA.DB.A4XE	0.53	TMB low	Oligoastrocytoma	III	Anaplastic astrocytoma, IDH-mutant	G-CIMP-high	37.5	0	Mutant	non-codel	Methylated	No combined CNA
TCGA.DU.7302	0.53	TMB low	Oligodendroglioma	III	Anaplastic oligodendroglioma, IDH-mutant and 1p/19q-codeleted	Codel	60.3	0	Mutant	codel	Methylated	No combined CNA
TCGA.FG.8186	0.53	TMB low	Oligoastrocytoma	III	Anaplastic oligodendroglioma, IDH-mutant and 1p/19q-codeleted	Codel	16	0	Mutant	codel	Methylated	No combined CNA
TCGA.FG.8188	0.53	TMB low	Oligoastrocytoma	II	Diffuse astrocytoma, IDH-mutant	G-CIMP-high	15	0	Mutant	non-codel	Methylated	No combined CNA
TCGA.FG.A60L	0.53	TMB low	Astrocytoma	II	Diffuse astrocytoma, IDH-mutant	G-CIMP-high	21.5	0	Mutant	non-codel	Methylated	No combined CNA
TCGA.HT.7605	0.53	TMB low	Oligodendroglioma	II	Oligodendroglioma, IDH-mutant and 1p/19q-codeleted	Codel	4.6	0	Mutant	codel	Methylated	No combined CNA
TCGA.HT.7606	0.53	TMB low	Astrocytoma	II	Diffuse astrocytoma, IDH-mutant	G-CIMP-high	17.3	0	Mutant	non-codel	Unmethylated	No combined CNA
TCGA.HT.7609	0.53	TMB low	Oligoastrocytoma	III	Anaplastic astrocytoma, IDH-mutant	G-CIMP-high	46	0	Mutant	non-codel	Methylated	No combined CNA
TCGA.HT.7611	0.53	TMB low	Oligoastrocytoma	II	Diffuse astrocytoma, IDH-mutant	G-CIMP-high	57.6	0	Mutant	non-codel	Methylated	No combined CNA
TCGA.HT.A5R5	0.53	TMB low	Oligodendroglioma	II	Oligodendroglioma, NOS	G-CIMP-high	0.1	0	Mutant	non-codel	Methylated	No combined CNA
TCGA.HT.A74J	0.53	TMB low	Oligoastrocytoma	II	Diffuse astrocytoma, IDH-mutant	G-CIMP-high	10.5	0	Mutant	non-codel	Unmethylated	No combined CNA
TCGA.HT.A74K	0.53	TMB low	Oligodendroglioma	III	Anaplastic oligodendroglioma, IDH-mutant and 1p/19q-codeleted	Codel	15.3	0	Mutant	codel	Methylated	No combined CNA
TCGA.S9.A7R4	0.53	TMB low	Astrocytoma	III	Anaplastic astrocytoma, IDH-mutant	G-CIMP-high	30.1	0	Mutant	non-codel	Methylated	No combined CNA
TCGA.TQ.A7RI	0.53	TMB low	Oligodendroglioma	II	Oligodendroglioma, IDH-mutant and 1p/19q-codeleted	Codel	2	0	Mutant	codel	Methylated	No combined CNA
TCGA.12.3653	0.56	TMB low	GBM	IV	Glioblastoma, IDH-wildtype	Mesenchymal-like	14.5	1	WT	non-codel	Unmethylated	Gain chr 7 &amp; loss chr 10
TCGA.14.0781	0.56	TMB low	GBM	IV	Glioblastoma, IDH-wildtype	Mesenchymal-like	1	1	WT	non-codel	Unmethylated	No combined CNA
TCGA.28.2499	0.56	TMB low	GBM	IV	Glioblastoma, IDH-wildtype	Classic-like	3.1	0	WT	NA	Unmethylated	NA
TCGA.28.2510	0.56	TMB low	GBM	IV	Glioblastoma, IDH-wildtype	LGm6-GBM	NA	NA	WT	non-codel	Unmethylated	No combined CNA
TCGA.41.3915	0.56	TMB low	GBM	IV	Glioblastoma, IDH-wildtype	Mesenchymal-like	11.8	1	WT	non-codel	Methylated	Gain chr 7 &amp; loss chr 10
TCGA.CS.4942	0.56	TMB low	Astrocytoma	III	Anaplastic astrocytoma, IDH-mutant	G-CIMP-high	43.9	1	Mutant	non-codel	Unmethylated	No combined CNA
TCGA.DB.A75K	0.56	TMB low	Oligoastrocytoma	III	Anaplastic oligodendroglioma, IDH-mutant and 1p/19q-codeleted	Codel	12.1	0	Mutant	codel	Methylated	No combined CNA
TCGA.DB.A75M	0.56	TMB low	Astrocytoma	II	Diffuse astrocytoma, IDH-mutant	G-CIMP-high	17.9	0	Mutant	non-codel	Methylated	No combined CNA
TCGA.DH.5143	0.56	TMB low	Oligoastrocytoma	III	Anaplastic astrocytoma, IDH-mutant	G-CIMP-high	46.1	0	Mutant	non-codel	Methylated	No combined CNA
TCGA.DU.5871	0.56	TMB low	Oligoastrocytoma	II	Diffuse astrocytoma, IDH-mutant	G-CIMP-high	18.9	0	Mutant	non-codel	Methylated	No combined CNA
TCGA.DU.6393	0.56	TMB low	Oligodendroglioma	III	Anaplastic oligodendroglioma, IDH-mutant and 1p/19q-codeleted	Codel	52.1	1	Mutant	codel	Methylated	No combined CNA
TCGA.DU.8164	0.56	TMB low	Oligodendroglioma	II	Oligodendroglioma, IDH-mutant and 1p/19q-codeleted	Codel	21.4	0	Mutant	codel	Methylated	No combined CNA
TCGA.DU.A6S7	0.56	TMB low	Astrocytoma	III	Anaplastic astrocytoma, IDH-mutant	G-CIMP-high	21	0	Mutant	non-codel	Methylated	No combined CNA
TCGA.DU.A7TB	0.56	TMB low	Oligodendroglioma	II	Oligodendroglioma, NOS	PA-like	51.5	0	WT	non-codel	Unmethylated	No combined CNA
TCGA.E1.A7YU	0.56	TMB low	Oligoastrocytoma	III	Anaplastic astrocytoma, IDH-mutant	G-CIMP-high	0.8	1	Mutant	non-codel	Methylated	No combined CNA
TCGA.F6.A8O4	0.56	TMB low	Astrocytoma	II	Diffuse astrocytoma, IDH-mutant	G-CIMP-high	0.2	0	Mutant	non-codel	Methylated	No combined CNA
TCGA.FG.5963	0.56	TMB low	Astrocytoma	III	Anaplastic astrocytoma, IDH-wildtype	PA-like	25.5	1	WT	non-codel	Unmethylated	No combined CNA
TCGA.FG.5964	0.56	TMB low	Oligodendroglioma	II	Oligodendroglioma, IDH-mutant and 1p/19q-codeleted	Codel	52.2	0	Mutant	codel	Methylated	No combined CNA
TCGA.FG.7637	0.56	TMB low	Oligoastrocytoma	II	Diffuse astrocytoma, IDH-mutant	Codel	40.1	0	Mutant	non-codel	Methylated	NA
TCGA.HT.7467	0.56	TMB low	Oligodendroglioma	II	Oligodendroglioma, IDH-mutant and 1p/19q-codeleted	Codel	0.1	0	Mutant	codel	Methylated	No combined CNA
TCGA.HT.7607	0.56	TMB low	Astrocytoma	II	Diffuse astrocytoma, IDH-mutant	Codel	3.2	1	Mutant	codel	Methylated	No combined CNA
TCGA.HT.7875	0.56	TMB low	Oligodendroglioma	II	Oligodendroglioma, IDH-mutant and 1p/19q-codeleted	Codel	0.3	0	Mutant	codel	Methylated	No combined CNA
TCGA.HT.7902	0.56	TMB low	Oligoastrocytoma	II	Diffuse astrocytoma, IDH-mutant	G-CIMP-high	31.4	0	Mutant	non-codel	Methylated	No combined CNA
TCGA.HT.8105	0.56	TMB low	Oligodendroglioma	III	Anaplastic oligodendroglioma, IDH-mutant and 1p/19q-codeleted	Codel	6.2	0	Mutant	codel	Methylated	No combined CNA
TCGA.P5.A5F0	0.56	TMB low	Oligodendroglioma	II	Oligodendroglioma, IDH-mutant and 1p/19q-codeleted	Codel	4.1	0	Mutant	codel	Methylated	No combined CNA
TCGA.P5.A736	0.56	TMB low	Astrocytoma	III	Diffuse astrocytoma, IDH-mutant	G-CIMP-high	7.6	0	Mutant	non-codel	Methylated	No combined CNA
TCGA.QH.A6X8	0.56	TMB low	Oligodendroglioma	III	Anaplastic oligodendroglioma, IDH-mutant and 1p/19q-codeleted	Codel	16.7	0	Mutant	codel	Methylated	No combined CNA
TCGA.TM.A7C5	0.56	TMB low	Oligoastrocytoma	II	Oligodendroglioma, IDH-mutant and 1p/19q-codeleted	Codel	49.3	0	Mutant	codel	Methylated	No combined CNA
TCGA.TM.A84B	0.56	TMB low	Astrocytoma	III	Anaplastic astrocytoma, IDH-wildtype	Mesenchymal-like	24.9	1	WT	non-codel	Unmethylated	Gain chr 7 &amp; loss chr 10
TCGA.TM.A84O	0.56	TMB low	Oligodendroglioma	III	Anaplastic oligodendroglioma, IDH-mutant and 1p/19q-codeleted	Codel	33.2	1	Mutant	codel	Methylated	No combined CNA
TCGA.VM.A8CA	0.56	TMB low	Oligodendroglioma	II	Oligodendroglioma, NOS	Codel	13.5	0	Mutant	non-codel	Methylated	No combined CNA
TCGA.VW.A7QS	0.56	TMB low	Oligodendroglioma	III	Anaplastic oligodendroglioma, IDH-mutant and 1p/19q-codeleted	Codel	23.2	0	Mutant	codel	Methylated	No combined CNA
TCGA.27.1832	0.58	TMB low	GBM	IV	Glioblastoma, IDH-wildtype	Mesenchymal-like	9.9	1	WT	non-codel	Unmethylated	Gain chr 7 &amp; loss chr 10
TCGA.41.4097	0.58	TMB low	GBM	IV	Glioblastoma, IDH-wildtype	Classic-like	0.2	1	WT	non-codel	Unmethylated	No combined CNA
TCGA.CS.5396	0.58	TMB low	Oligodendroglioma	III	Anaplastic oligodendroglioma, IDH-mutant and 1p/19q-codeleted	Codel	10	0	Mutant	codel	Methylated	No combined CNA
TCGA.DB.A4XB	0.58	TMB low	Astrocytoma	III	Anaplastic astrocytoma, IDH-mutant	G-CIMP-high	30.2	0	Mutant	non-codel	Methylated	No combined CNA
TCGA.DH.A7UV	0.58	TMB low	Astrocytoma	III	Anaplastic astrocytoma, IDH-mutant	G-CIMP-high	18.6	0	Mutant	non-codel	Methylated	No combined CNA
TCGA.DU.7008	0.58	TMB low	Oligodendroglioma	II	Oligodendroglioma, NOS	G-CIMP-high	156.2	0	Mutant	non-codel	Methylated	No combined CNA
TCGA.DU.8166	0.58	TMB low	Oligoastrocytoma	II	Diffuse astrocytoma, IDH-mutant	G-CIMP-high	17	0	Mutant	non-codel	Methylated	No combined CNA
TCGA.E1.5303	0.58	TMB low	Astrocytoma	III	Anaplastic astrocytoma, IDH-mutant	G-CIMP-high	67.5	1	Mutant	non-codel	Methylated	No combined CNA
TCGA.FG.7641	0.58	TMB low	Oligodendroglioma	II	Oligodendroglioma, IDH-mutant and 1p/19q-codeleted	Codel	20.6	0	Mutant	codel	Methylated	No combined CNA
TCGA.HT.7469	0.58	TMB low	Oligodendroglioma	III	Anaplastic oligodendroglioma, NOS	PA-like	11.5	1	WT	non-codel	Methylated	No combined CNA
TCGA.HT.7874	0.58	TMB low	Oligodendroglioma	III	Anaplastic oligodendroglioma, IDH-mutant and 1p/19q-codeleted	Codel	37.1	0	Mutant	codel	Methylated	No combined CNA
TCGA.HT.8013	0.58	TMB low	Oligoastrocytoma	II	Diffuse astrocytoma, IDH-mutant	G-CIMP-high	63.5	1	Mutant	non-codel	Methylated	No combined CNA
TCGA.HT.8106	0.58	TMB low	Astrocytoma	III	Anaplastic astrocytoma, IDH-mutant	G-CIMP-high	0.1	0	Mutant	non-codel	Methylated	No combined CNA
TCGA.HT.A614	0.58	TMB low	Oligoastrocytoma	II	Diffuse astrocytoma, IDH-mutant	G-CIMP-high	2.7	0	Mutant	non-codel	Methylated	No combined CNA
TCGA.HW.8321	0.58	TMB low	Astrocytoma	III	Anaplastic astrocytoma, IDH-mutant	G-CIMP-high	42.5	0	Mutant	non-codel	Methylated	No combined CNA
TCGA.QH.A65R	0.58	TMB low	Oligodendroglioma	III	Anaplastic oligodendroglioma, IDH-mutant and 1p/19q-codeleted	Codel	15.2	0	Mutant	codel	Methylated	No combined CNA
TCGA.R8.A73M	0.58	TMB low	Oligodendroglioma	II	Oligodendroglioma, IDH-mutant and 1p/19q-codeleted	Codel	59.4	0	Mutant	codel	Methylated	No combined CNA
TCGA.S9.A7QX	0.58	TMB low	Astrocytoma	III	Anaplastic astrocytoma, IDH-mutant	G-CIMP-high	18.5	0	Mutant	non-codel	Methylated	No combined CNA
TCGA.TM.A84M	0.58	TMB low	Oligodendroglioma	III	Anaplastic oligodendroglioma, IDH-mutant and 1p/19q-codeleted	Codel	24.8	0	Mutant	codel	Methylated	No combined CNA
TCGA.06.2569	0.61	TMB low	GBM	IV	Glioblastoma, IDH-wildtype	LGm6-GBM	0.4	0	WT	non-codel	Unmethylated	No combined CNA
TCGA.CS.6667	0.61	TMB low	Astrocytoma	II	Diffuse astrocytoma, IDH-mutant	G-CIMP-high	7.6	0	Mutant	non-codel	Methylated	No combined CNA
TCGA.DH.A66G	0.61	TMB low	Oligodendroglioma	III	Anaplastic astrocytoma, IDH-mutant	G-CIMP-high	17.2	0	Mutant	non-codel	Methylated	No combined CNA
TCGA.DU.5849	0.61	TMB low	Oligodendroglioma	II	Oligodendroglioma, IDH-mutant and 1p/19q-codeleted	Codel	14.6	0	Mutant	codel	Methylated	No combined CNA
TCGA.DU.7013	0.61	TMB low	Astrocytoma	III	Anaplastic astrocytoma, IDH-wildtype	Classic-like	8.8	1	WT	non-codel	Unmethylated	Gain chr 7 &amp; loss chr 10
TCGA.DU.A5TP	0.61	TMB low	Astrocytoma	III	Anaplastic astrocytoma, IDH-mutant	G-CIMP-high	33.3	0	Mutant	non-codel	Methylated	No combined CNA
TCGA.DU.A76L	0.61	TMB low	Oligodendroglioma	III	Anaplastic oligodendroglioma, NOS	Mesenchymal-like	26.8	1	WT	non-codel	Methylated	Gain chr 7 &amp; loss chr 10
TCGA.FG.A4MX	0.61	TMB low	Astrocytoma	II	Diffuse astrocytoma, IDH-mutant	G-CIMP-high	18.7	0	Mutant	non-codel	Methylated	No combined CNA
TCGA.HT.7478	0.61	TMB low	Astrocytoma	II	Diffuse astrocytoma, IDH-mutant	G-CIMP-high	6.4	0	Mutant	non-codel	Unmethylated	No combined CNA
TCGA.HT.7481	0.61	TMB low	Oligodendroglioma	II	Oligodendroglioma, IDH-mutant and 1p/19q-codeleted	Codel	95.9	0	Mutant	codel	Methylated	No combined CNA
TCGA.HT.7677	0.61	TMB low	Oligodendroglioma	III	Anaplastic oligodendroglioma, IDH-mutant and 1p/19q-codeleted	Codel	16.2	0	Mutant	codel	Methylated	No combined CNA
TCGA.HT.7687	0.61	TMB low	Oligodendroglioma	III	Anaplastic oligodendroglioma, IDH-mutant and 1p/19q-codeleted	Codel	0.1	0	Mutant	codel	Methylated	No combined CNA
TCGA.HW.8319	0.61	TMB low	Astrocytoma	III	Anaplastic astrocytoma, IDH-mutant	G-CIMP-high	39.8	1	Mutant	non-codel	Unmethylated	No combined CNA
TCGA.S9.A7IX	0.61	TMB low	Astrocytoma	III	Anaplastic astrocytoma, IDH-wildtype	Mesenchymal-like	26.9	1	WT	non-codel	Unmethylated	Gain chr 7 &amp; loss chr 10
TCGA.S9.A7QZ	0.61	TMB low	Oligodendroglioma	II	Oligodendroglioma, IDH-mutant and 1p/19q-codeleted	Codel	27.2	0	Mutant	codel	Methylated	No combined CNA
TCGA.TM.A7C4	0.61	TMB low	Astrocytoma	II	Diffuse astrocytoma, IDH-mutant	G-CIMP-high	48.3	0	Mutant	non-codel	Methylated	No combined CNA
TCGA.TM.A84G	0.61	TMB low	Oligodendroglioma	III	Anaplastic oligodendroglioma, IDH-mutant and 1p/19q-codeleted	Codel	40.6	0	Mutant	codel	Methylated	No combined CNA
TCGA.WY.A858	0.61	TMB low	Astrocytoma	III	Anaplastic astrocytoma, IDH-mutant	G-CIMP-high	44	0	Mutant	non-codel	Methylated	No combined CNA
TCGA.WY.A859	0.61	TMB low	Astrocytoma	II	Diffuse astrocytoma, IDH-mutant	G-CIMP-high	39.9	0	Mutant	non-codel	Methylated	No combined CNA
TCGA.WY.A85C	0.61	TMB low	Astrocytoma	II	Diffuse astrocytoma, IDH-mutant	G-CIMP-high	46.9	0	Mutant	non-codel	Methylated	No combined CNA
TCGA.06.5418	0.64	TMB low	GBM	IV	Glioblastoma, IDH-wildtype	Mesenchymal-like	2.7	1	WT	non-codel	Unmethylated	Gain chr 7 &amp; loss chr 10
TCGA.12.5299	0.64	TMB low	GBM	IV	Glioblastoma, IDH-wildtype	Mesenchymal-like	3.2	1	WT	non-codel	Unmethylated	Gain chr 7 &amp; loss chr 10
TCGA.26.1442	0.64	TMB low	GBM	IV	Glioblastoma, IDH-mutant	G-CIMP-high	31.3	0	Mutant	non-codel	Methylated	No combined CNA
TCGA.26.5133	0.64	TMB low	GBM	IV	Glioblastoma, IDH-wildtype	LGm6-GBM	14.9	0	WT	non-codel	Unmethylated	No combined CNA
TCGA.28.5220	0.64	TMB low	GBM	IV	Glioblastoma, IDH-wildtype	Mesenchymal-like	10.5	0	WT	non-codel	Unmethylated	Gain chr 7 &amp; loss chr 10
TCGA.CS.6188	0.64	TMB low	Astrocytoma	III	Anaplastic astrocytoma, IDH-wildtype	Mesenchymal-like	23.8	0	WT	non-codel	Unmethylated	Gain chr 7 &amp; loss chr 10
TCGA.DB.A4XH	0.64	TMB low	Oligoastrocytoma	II	Oligodendroglioma, IDH-mutant and 1p/19q-codeleted	Codel	31.6	0	Mutant	codel	Methylated	No combined CNA
TCGA.DH.5142	0.64	TMB low	Astrocytoma	III	Anaplastic astrocytoma, IDH-mutant	G-CIMP-high	63.9	0	Mutant	non-codel	Methylated	No combined CNA
TCGA.DH.5144	0.64	TMB low	Oligodendroglioma	III	Anaplastic oligodendroglioma, IDH-mutant and 1p/19q-codeleted	Codel	8	0	Mutant	codel	Methylated	No combined CNA
TCGA.DU.5872	0.64	TMB low	Oligoastrocytoma	II	Diffuse astrocytoma, IDH-mutant	G-CIMP-high	17.5	0	Mutant	non-codel	Methylated	No combined CNA
TCGA.E1.A7YJ	0.64	TMB low	Astrocytoma	III	Anaplastic astrocytoma, IDH-wildtype	Classic-like	19.5	1	WT	non-codel	Unmethylated	Gain chr 7 &amp; loss chr 10
TCGA.E1.A7Z2	0.64	TMB low	Oligodendroglioma	II	Oligodendroglioma, NOS	Mesenchymal-like	13.1	1	WT	non-codel	Unmethylated	Gain chr 7 &amp; loss chr 10
TCGA.FG.8185	0.64	TMB low	Astrocytoma	III	Anaplastic astrocytoma, IDH-mutant	G-CIMP-high	14.2	0	Mutant	non-codel	Methylated	No combined CNA
TCGA.FG.A4MY	0.64	TMB low	Oligoastrocytoma	II	Diffuse astrocytoma, IDH-mutant	G-CIMP-high	23.7	0	Mutant	non-codel	Methylated	No combined CNA
TCGA.FG.A710	0.64	TMB low	Oligodendroglioma	II	Oligodendroglioma, IDH-mutant and 1p/19q-codeleted	Codel	36.7	0	Mutant	codel	Methylated	No combined CNA
TCGA.HT.7693	0.64	TMB low	Oligodendroglioma	II	Oligodendroglioma, NOS	G-CIMP-high	17.5	0	Mutant	non-codel	Methylated	No combined CNA
TCGA.P5.A5F2	0.64	TMB low	Astrocytoma	II	Diffuse astrocytoma, IDH-mutant	G-CIMP-high	7.6	0	Mutant	non-codel	Methylated	No combined CNA
TCGA.P5.A733	0.64	TMB low	Astrocytoma	II	Diffuse astrocytoma, IDH-mutant	G-CIMP-high	13.6	0	Mutant	non-codel	Methylated	No combined CNA
TCGA.QH.A6CX	0.64	TMB low	Astrocytoma	II	Diffuse astrocytoma, IDH-wildtype	Mesenchymal-like	12.2	1	WT	non-codel	Unmethylated	No combined CNA
TCGA.RY.A83Y	0.64	TMB low	Oligodendroglioma	II	Oligodendroglioma, IDH-mutant and 1p/19q-codeleted	Codel	5.5	0	Mutant	codel	Methylated	No combined CNA
TCGA.RY.A845	0.64	TMB low	Oligoastrocytoma	II	Diffuse astrocytoma, IDH-mutant	G-CIMP-high	19.6	0	Mutant	non-codel	Methylated	No combined CNA
TCGA.S9.A6WO	0.64	TMB low	Astrocytoma	II	Diffuse astrocytoma, IDH-mutant	G-CIMP-high	18.6	0	Mutant	non-codel	Methylated	No combined CNA
TCGA.S9.A7QW	0.64	TMB low	Astrocytoma	III	Anaplastic astrocytoma, IDH-mutant	G-CIMP-high	15.1	0	Mutant	non-codel	Methylated	No combined CNA
TCGA.S9.A7R3	0.64	TMB low	Astrocytoma	II	Diffuse astrocytoma, IDH-mutant	G-CIMP-high	99.1	0	Mutant	non-codel	Methylated	No combined CNA
TCGA.S9.A7R8	0.64	TMB low	Astrocytoma	III	Anaplastic astrocytoma, IDH-mutant	G-CIMP-high	31.6	1	Mutant	non-codel	Methylated	No combined CNA
TCGA.TQ.A7RU	0.64	TMB low	Oligodendroglioma	II	Oligodendroglioma, IDH-mutant and 1p/19q-codeleted	Codel	33.9	0	Mutant	codel	Methylated	No combined CNA
TCGA.06.0646	0.67	TMB high	GBM	IV	Glioblastoma, IDH-wildtype	NA	5.8	1	WT	non-codel	NA	Gain chr 7 &amp; loss chr 10
TCGA.06.2570	0.67	TMB high	GBM	IV	Glioblastoma, IDH-mutant	G-CIMP-low	31.5	0	Mutant	non-codel	Methylated	No combined CNA
TCGA.06.5411	0.67	TMB high	GBM	IV	Glioblastoma, IDH-wildtype	Mesenchymal-like	8.3	1	WT	non-codel	Unmethylated	Gain chr 7 &amp; loss chr 10
TCGA.12.0616	0.67	TMB high	GBM	IV	Glioblastoma, IDH-wildtype	NA	14.7	1	WT	non-codel	NA	No combined CNA
TCGA.32.2615	0.67	TMB high	GBM	IV	Glioblastoma, IDH-wildtype	Mesenchymal-like	15.9	1	WT	non-codel	Unmethylated	No combined CNA
TCGA.CS.6670	0.67	TMB high	Oligodendroglioma	III	Anaplastic oligodendroglioma, IDH-mutant and 1p/19q-codeleted	Codel	6.6	0	Mutant	codel	Methylated	No combined CNA
TCGA.DB.A4XD	0.67	TMB high	Astrocytoma	III	Anaplastic astrocytoma, IDH-mutant	G-CIMP-high	39.8	0	Mutant	non-codel	Methylated	No combined CNA
TCGA.DU.7298	0.67	TMB high	Astrocytoma	III	Anaplastic astrocytoma, IDH-mutant	G-CIMP-high	18.9	1	Mutant	non-codel	Methylated	No combined CNA
TCGA.DU.A7TA	0.67	TMB high	Oligodendroglioma	II	Oligodendroglioma, NOS	G-CIMP-high	84.3	0	Mutant	non-codel	Methylated	No combined CNA
TCGA.E1.5302	0.67	TMB high	Astrocytoma	III	Anaplastic astrocytoma, IDH-mutant	G-CIMP-high	50.1	1	Mutant	non-codel	Methylated	No combined CNA
TCGA.E1.A7YO	0.67	TMB high	Oligodendroglioma	III	Anaplastic oligodendroglioma, IDH-mutant and 1p/19q-codeleted	Codel	75	1	Mutant	codel	Methylated	No combined CNA
TCGA.E1.A7YQ	0.67	TMB high	Oligodendroglioma	III	Anaplastic oligodendroglioma, NOS	Classic-like	51.9	1	WT	non-codel	Unmethylated	Gain chr 7 &amp; loss chr 10
TCGA.HT.7884	0.67	TMB high	Astrocytoma	II	Diffuse astrocytoma, IDH-mutant	G-CIMP-high	11.3	0	Mutant	non-codel	Methylated	No combined CNA
TCGA.HT.8109	0.67	TMB high	Oligodendroglioma	III	Anaplastic oligodendroglioma, IDH-mutant and 1p/19q-codeleted	Codel	5.6	0	Mutant	codel	Methylated	No combined CNA
TCGA.R8.A6MO	0.67	TMB high	Oligodendroglioma	II	Oligodendroglioma, IDH-mutant and 1p/19q-codeleted	Codel	32.6	0	Mutant	codel	Methylated	No combined CNA
TCGA.S9.A6TX	0.67	TMB high	Oligodendroglioma	III	Anaplastic oligodendroglioma, IDH-mutant and 1p/19q-codeleted	Codel	28.1	0	Mutant	codel	Methylated	No combined CNA
TCGA.TM.A7CF	0.67	TMB high	Astrocytoma	II	Diffuse astrocytoma, IDH-mutant	G-CIMP-high	65.4	0	Mutant	non-codel	Methylated	No combined CNA
TCGA.TM.A84J	0.67	TMB high	Oligodendroglioma	III	Anaplastic oligodendroglioma, NOS	PA-like	24.2	0	WT	non-codel	Unmethylated	No combined CNA
TCGA.TQ.A7RH	0.67	TMB high	Oligoastrocytoma	II	Diffuse astrocytoma, IDH-mutant	G-CIMP-high	16	0	Mutant	non-codel	Methylated	No combined CNA
TCGA.VV.A829	0.67	TMB high	Oligoastrocytoma	III	Anaplastic oligodendroglioma, IDH-mutant and 1p/19q-codeleted	Codel	37	0	Mutant	codel	Methylated	No combined CNA
TCGA.06.0168	0.69	TMB high	GBM	IV	Glioblastoma, IDH-wildtype	NA	19.7	1	WT	non-codel	NA	Gain chr 7 &amp; loss chr 10
TCGA.06.0878	0.69	TMB high	GBM	IV	Glioblastoma, IDH-wildtype	Mesenchymal-like	7.2	0	WT	non-codel	Unmethylated	Gain chr 7 &amp; loss chr 10
TCGA.06.0882	0.69	TMB high	GBM	IV	Glioblastoma, IDH-wildtype	LGm6-GBM	20.8	1	WT	non-codel	Unmethylated	Gain chr 7 &amp; loss chr 10
TCGA.DB.5274	0.69	TMB high	Oligoastrocytoma	III	Anaplastic oligodendroglioma, IDH-mutant and 1p/19q-codeleted	Codel	75.2	0	Mutant	codel	Methylated	No combined CNA
TCGA.DH.A7US	0.69	TMB high	Oligodendroglioma	II	Oligodendroglioma, IDH-mutant and 1p/19q-codeleted	Codel	23.2	0	Mutant	codel	Methylated	No combined CNA
TCGA.DU.7018	0.69	TMB high	Oligodendroglioma	III	Anaplastic oligodendroglioma, IDH-mutant and 1p/19q-codeleted	Codel	30.7	1	Mutant	codel	Methylated	No combined CNA
TCGA.DU.7300	0.69	TMB high	Oligodendroglioma	III	Anaplastic oligodendroglioma, IDH-mutant and 1p/19q-codeleted	Codel	62	1	Mutant	codel	Methylated	No combined CNA
TCGA.DU.A7TD	0.69	TMB high	Oligoastrocytoma	III	Anaplastic astrocytoma, IDH-wildtype	Mesenchymal-like	7.5	1	WT	non-codel	Unmethylated	Gain chr 7 &amp; loss chr 10
TCGA.HT.7684	0.69	TMB high	Oligoastrocytoma	III	Anaplastic astrocytoma, IDH-mutant	G-CIMP-high	6	0	Mutant	non-codel	Methylated	No combined CNA
TCGA.HT.A4DS	0.69	TMB high	Astrocytoma	III	Anaplastic astrocytoma, IDH-wildtype	Mesenchymal-like	0.2	0	WT	non-codel	Unmethylated	No combined CNA
TCGA.S9.A6U6	0.69	TMB high	Astrocytoma	III	Anaplastic astrocytoma, IDH-mutant	G-CIMP-high	35.1	0	Mutant	non-codel	Methylated	No combined CNA
TCGA.WH.A86K	0.69	TMB high	Astrocytoma	II	Diffuse astrocytoma, IDH-mutant	G-CIMP-high	13.3	0	Mutant	non-codel	Methylated	No combined CNA
TCGA.WY.A85D	0.69	TMB high	Oligoastrocytoma	II	Diffuse astrocytoma, IDH-mutant	G-CIMP-high	37.7	0	Mutant	non-codel	Unmethylated	No combined CNA
TCGA.06.2561	0.72	TMB high	GBM	IV	Glioblastoma, IDH-wildtype	Mesenchymal-like	17.6	1	WT	non-codel	Unmethylated	Gain chr 7 &amp; loss chr 10
TCGA.CS.5397	0.72	TMB high	Astrocytoma	III	Anaplastic astrocytoma, IDH-wildtype	Mesenchymal-like	6.4	1	WT	non-codel	Unmethylated	Gain chr 7 &amp; loss chr 10
TCGA.DB.5275	0.72	TMB high	Oligoastrocytoma	III	Anaplastic astrocytoma, IDH-mutant	G-CIMP-high	47.9	0	Mutant	non-codel	Methylated	No combined CNA
TCGA.DB.A75L	0.72	TMB high	Astrocytoma	III	Anaplastic astrocytoma, IDH-mutant	G-CIMP-high	11.2	0	Mutant	non-codel	Methylated	No combined CNA
TCGA.DU.5847	0.72	TMB high	Astrocytoma	III	Anaplastic astrocytoma, IDH-wildtype	Mesenchymal-like	18	0	WT	non-codel	Methylated	No combined CNA
TCGA.DU.7290	0.72	TMB high	Astrocytoma	III	Anaplastic astrocytoma, IDH-wildtype	Mesenchymal-like	10.4	1	WT	non-codel	Unmethylated	No combined CNA
TCGA.DU.8161	0.72	TMB high	Oligoastrocytoma	III	Anaplastic astrocytoma, IDH-wildtype	Mesenchymal-like	23.7	1	WT	non-codel	Unmethylated	Gain chr 7 &amp; loss chr 10
TCGA.DU.A5TS	0.72	TMB high	Oligodendroglioma	II	Oligodendroglioma, NOS	G-CIMP-high	31.7	0	Mutant	non-codel	Methylated	No combined CNA
TCGA.E1.5304	0.72	TMB high	Astrocytoma	III	Anaplastic astrocytoma, IDH-mutant	G-CIMP-low	41.1	1	Mutant	non-codel	Unmethylated	No combined CNA
TCGA.FG.6690	0.72	TMB high	Oligodendroglioma	II	Oligodendroglioma, NOS	G-CIMP-high	42.5	0	Mutant	non-codel	Methylated	No combined CNA
TCGA.FG.A711	0.72	TMB high	Oligodendroglioma	II	Oligodendroglioma, NOS	G-CIMP-high	48.7	1	Mutant	non-codel	Unmethylated	No combined CNA
TCGA.HT.A5R9	0.72	TMB high	Oligodendroglioma	III	Anaplastic oligodendroglioma, IDH-mutant and 1p/19q-codeleted	Codel	0.1	0	Mutant	codel	Methylated	No combined CNA
TCGA.HT.A615	0.72	TMB high	Oligodendroglioma	II	Oligodendroglioma, IDH-mutant and 1p/19q-codeleted	Codel	16.9	0	Mutant	codel	Methylated	No combined CNA
TCGA.HW.A5KK	0.72	TMB high	Astrocytoma	III	Anaplastic astrocytoma, IDH-wildtype	Mesenchymal-like	12.8	1	WT	non-codel	Methylated	No combined CNA
TCGA.P5.A5EZ	0.72	TMB high	Astrocytoma	III	Anaplastic astrocytoma, IDH-mutant	G-CIMP-high	2.3	0	Mutant	non-codel	Methylated	No combined CNA
TCGA.P5.A5F4	0.72	TMB high	Oligodendroglioma	III	Anaplastic oligodendroglioma, NOS	G-CIMP-high	0.8	0	Mutant	non-codel	Methylated	No combined CNA
TCGA.S9.A6WN	0.72	TMB high	Astrocytoma	III	Anaplastic astrocytoma, IDH-mutant	Codel	26.5	0	Mutant	codel	Methylated	No combined CNA
TCGA.S9.A6WQ	0.72	TMB high	Oligoastrocytoma	II	Diffuse astrocytoma, IDH-mutant	G-CIMP-high	14.1	0	Mutant	non-codel	Methylated	No combined CNA
TCGA.TM.A7CA	0.72	TMB high	Astrocytoma	II	Diffuse astrocytoma, IDH-mutant	G-CIMP-high	34.8	0	Mutant	non-codel	Methylated	No combined CNA
TCGA.TM.A84I	0.72	TMB high	Astrocytoma	III	Anaplastic astrocytoma, IDH-mutant	G-CIMP-low	28.1	0	Mutant	non-codel	Methylated	No combined CNA
TCGA.06.0129	0.75	TMB high	GBM	IV	Glioblastoma, IDH-mutant	G-CIMP-low	33.7	1	Mutant	non-codel	Methylated	No combined CNA
TCGA.14.0787	0.75	TMB high	GBM	IV	Glioblastoma, IDH-wildtype	Classic-like	2.2	1	WT	non-codel	Methylated	Gain chr 7 &amp; loss chr 10
TCGA.27.1837	0.75	TMB high	GBM	IV	Glioblastoma, IDH-wildtype	Mesenchymal-like	14	1	WT	non-codel	Methylated	No combined CNA
TCGA.27.2524	0.75	TMB high	GBM	IV	Glioblastoma, IDH-wildtype	Mesenchymal-like	7.6	1	WT	non-codel	Unmethylated	Gain chr 7 &amp; loss chr 10
TCGA.28.5204	0.75	TMB high	GBM	IV	Glioblastoma, IDH-wildtype	Classic-like	14.9	1	WT	non-codel	Unmethylated	Gain chr 7 &amp; loss chr 10
TCGA.32.4213	0.75	TMB high	GBM	IV	Glioblastoma, IDH-wildtype	Mesenchymal-like	19.9	0	WT	non-codel	Methylated	No combined CNA
TCGA.DH.A66B	0.75	TMB high	Astrocytoma	III	Anaplastic astrocytoma, IDH-mutant	G-CIMP-high	42	0	Mutant	non-codel	Methylated	No combined CNA
TCGA.DU.6410	0.75	TMB high	Oligodendroglioma	III	Anaplastic oligodendroglioma, IDH-mutant and 1p/19q-codeleted	Codel	8	0	Mutant	codel	Methylated	No combined CNA
TCGA.DU.7015	0.75	TMB high	Oligodendroglioma	II	Oligodendroglioma, NOS	G-CIMP-high	90.8	0	Mutant	non-codel	Methylated	No combined CNA
TCGA.DU.7292	0.75	TMB high	Astrocytoma	III	Anaplastic astrocytoma, IDH-wildtype	Classic-like	8	1	WT	non-codel	Methylated	No combined CNA
TCGA.DU.7309	0.75	TMB high	Oligodendroglioma	III	Anaplastic oligodendroglioma, NOS	G-CIMP-high	2.8	0	Mutant	non-codel	Methylated	No combined CNA
TCGA.DU.A5TU	0.75	TMB high	Astrocytoma	II	Diffuse astrocytoma, IDH-mutant	G-CIMP-high	26.2	0	Mutant	non-codel	Methylated	No combined CNA
TCGA.E1.A7YM	0.75	TMB high	Astrocytoma	III	Anaplastic astrocytoma, IDH-wildtype	Mesenchymal-like	21.3	1	WT	non-codel	Unmethylated	Gain chr 7 &amp; loss chr 10
TCGA.FG.7636	0.75	TMB high	Astrocytoma	III	Anaplastic astrocytoma, IDH-mutant	G-CIMP-high	17.9	0	Mutant	non-codel	Methylated	No combined CNA
TCGA.KT.A7W1	0.75	TMB high	Astrocytoma	III	Anaplastic astrocytoma, IDH-wildtype	Classic-like	14.4	0	WT	non-codel	Methylated	Gain chr 7 &amp; loss chr 10
TCGA.P5.A72W	0.75	TMB high	Astrocytoma	III	Anaplastic astrocytoma, IDH-mutant	G-CIMP-high	10.4	0	Mutant	non-codel	Unmethylated	No combined CNA
TCGA.S9.A6TV	0.75	TMB high	Oligoastrocytoma	III	Anaplastic astrocytoma, IDH-mutant	G-CIMP-high	18.8	0	Mutant	non-codel	Methylated	No combined CNA
TCGA.S9.A6UA	0.75	TMB high	Astrocytoma	III	Anaplastic astrocytoma, IDH-wildtype	PA-like	5.8	1	WT	non-codel	Methylated	No combined CNA
TCGA.VM.A8C8	0.75	TMB high	Oligodendroglioma	II	Oligodendroglioma, NOS	G-CIMP-high	43	0	Mutant	non-codel	Unmethylated	No combined CNA
TCGA.VM.A8CF	0.75	TMB high	Astrocytoma	III	Anaplastic astrocytoma, IDH-mutant	G-CIMP-high	20	0	Mutant	non-codel	Methylated	No combined CNA
TCGA.12.0618	0.78	TMB high	GBM	IV	Glioblastoma, IDH-wildtype	NA	13	1	WT	non-codel	NA	Gain chr 7 &amp; loss chr 10
TCGA.27.2519	0.78	TMB high	GBM	IV	Glioblastoma, IDH-wildtype	Mesenchymal-like	18.1	1	WT	non-codel	Unmethylated	Gain chr 7 &amp; loss chr 10
TCGA.28.5207	0.78	TMB high	GBM	IV	Glioblastoma, IDH-wildtype	Mesenchymal-like	11.3	1	WT	non-codel	Unmethylated	Gain chr 7 &amp; loss chr 10
TCGA.41.2571	0.78	TMB high	GBM	IV	Glioblastoma, IDH-wildtype	Mesenchymal-like	0.8	1	WT	non-codel	Unmethylated	Gain chr 7 &amp; loss chr 10
TCGA.CS.5390	0.78	TMB high	Oligodendroglioma	II	Oligodendroglioma, IDH-mutant and 1p/19q-codeleted	Codel	64.6	0	Mutant	codel	Methylated	No combined CNA
TCGA.CS.6666	0.78	TMB high	Astrocytoma	III	Anaplastic astrocytoma, IDH-mutant	G-CIMP-high	47	0	Mutant	non-codel	Methylated	No combined CNA
TCGA.DU.5854	0.78	TMB high	Astrocytoma	III	Anaplastic astrocytoma, IDH-wildtype	Mesenchymal-like	8.4	0	WT	non-codel	Unmethylated	Gain chr 7 &amp; loss chr 10
TCGA.DU.8158	0.78	TMB high	Astrocytoma	III	Anaplastic astrocytoma, IDH-wildtype	Mesenchymal-like	5.1	1	WT	non-codel	Unmethylated	No combined CNA
TCGA.E1.A7YV	0.78	TMB high	Oligoastrocytoma	III	Anaplastic astrocytoma, IDH-mutant	G-CIMP-low	32.5	1	Mutant	non-codel	Methylated	No combined CNA
TCGA.FG.5965	0.78	TMB high	Oligoastrocytoma	II	Diffuse astrocytoma, IDH-mutant	G-CIMP-high	36.8	1	Mutant	non-codel	Methylated	No combined CNA
TCGA.S9.A89V	0.78	TMB high	Astrocytoma	III	Anaplastic astrocytoma, IDH-wildtype	PA-like	18.7	0	WT	non-codel	Methylated	No combined CNA
TCGA.TQ.A8XE	0.78	TMB high	Oligodendroglioma	II	Oligodendroglioma, NOS	G-CIMP-high	31.4	1	Mutant	non-codel	Methylated	No combined CNA
TCGA.06.0187	0.81	TMB high	GBM	IV	Glioblastoma, IDH-wildtype	NA	27.2	1	WT	non-codel	NA	No combined CNA
TCGA.06.0219	0.81	TMB high	GBM	IV	Glioblastoma, IDH-wildtype	NA	0.7	1	WT	non-codel	NA	No combined CNA
TCGA.06.5408	0.81	TMB high	GBM	IV	Glioblastoma, IDH-wildtype	Mesenchymal-like	11.7	1	WT	non-codel	Unmethylated	Gain chr 7 &amp; loss chr 10
TCGA.06.5415	0.81	TMB high	GBM	IV	Glioblastoma, IDH-wildtype	Classic-like	8.6	0	WT	non-codel	Unmethylated	Gain chr 7 &amp; loss chr 10
TCGA.14.1829	0.81	TMB high	GBM	IV	Glioblastoma, IDH-wildtype	Mesenchymal-like	7.2	0	WT	non-codel	Unmethylated	Gain chr 7 &amp; loss chr 10
TCGA.26.5139	0.81	TMB high	GBM	IV	Glioblastoma, IDH-wildtype	Mesenchymal-like	1.6	0	WT	non-codel	Unmethylated	Gain chr 7 &amp; loss chr 10
TCGA.27.1830	0.81	TMB high	GBM	IV	Glioblastoma, IDH-wildtype	Mesenchymal-like	5.1	1	WT	non-codel	Unmethylated	Gain chr 7 &amp; loss chr 10
TCGA.DB.5279	0.81	TMB high	Oligodendroglioma	II	Oligodendroglioma, IDH-mutant and 1p/19q-codeleted	Codel	44.5	0	Mutant	codel	Methylated	No combined CNA
TCGA.DB.A64W	0.81	TMB high	Oligoastrocytoma	III	Anaplastic oligodendroglioma, IDH-mutant and 1p/19q-codeleted	Codel	14.4	1	Mutant	codel	Methylated	No combined CNA
TCGA.DU.6396	0.81	TMB high	Oligoastrocytoma	III	Anaplastic astrocytoma, IDH-mutant	G-CIMP-high	75.2	1	Mutant	non-codel	Methylated	No combined CNA
TCGA.DU.6402	0.81	TMB high	Astrocytoma	III	Anaplastic astrocytoma, IDH-wildtype	Classic-like	7	1	WT	non-codel	Unmethylated	Gain chr 7 &amp; loss chr 10
TCGA.DU.A7TJ	0.81	TMB high	Astrocytoma	III	Anaplastic astrocytoma, IDH-wildtype	Mesenchymal-like	0.6	0	WT	non-codel	Methylated	Gain chr 7 &amp; loss chr 10
TCGA.E1.A7YI	0.81	TMB high	Astrocytoma	III	Anaplastic astrocytoma, IDH-mutant	G-CIMP-low	3.6	1	Mutant	non-codel	Methylated	No combined CNA
TCGA.FG.5962	0.81	TMB high	Oligodendroglioma	III	Anaplastic oligodendroglioma, IDH-mutant and 1p/19q-codeleted	Codel	47.8	0	Mutant	codel	Methylated	No combined CNA
TCGA.HT.7616	0.81	TMB high	Oligodendroglioma	III	Anaplastic oligodendroglioma, IDH-mutant and 1p/19q-codeleted	Codel	0.2	1	Mutant	codel	Methylated	No combined CNA
TCGA.HT.8011	0.81	TMB high	Astrocytoma	III	Anaplastic astrocytoma, IDH-wildtype	Mesenchymal-like	16.2	0	WT	non-codel	Unmethylated	Gain chr 7 &amp; loss chr 10
TCGA.HT.A5RA	0.81	TMB high	Astrocytoma	III	Anaplastic astrocytoma, IDH-wildtype	Mesenchymal-like	27.4	0	WT	non-codel	Unmethylated	No combined CNA
TCGA.IK.7675	0.81	TMB high	Oligodendroglioma	II	Oligodendroglioma, NOS	G-CIMP-high	19	1	Mutant	non-codel	Methylated	No combined CNA
TCGA.S9.A7J0	0.81	TMB high	Oligodendroglioma	III	Anaplastic oligodendroglioma, NOS	G-CIMP-high	20	0	Mutant	non-codel	Methylated	No combined CNA
TCGA.S9.A7QY	0.81	TMB high	Oligoastrocytoma	II	Oligodendroglioma, IDH-mutant and 1p/19q-codeleted	Codel	28.4	0	Mutant	codel	Methylated	No combined CNA
TCGA.TM.A84H	0.81	TMB high	Oligoastrocytoma	III	Anaplastic astrocytoma, IDH-mutant	G-CIMP-high	30.4	0	Mutant	non-codel	Methylated	No combined CNA
TCGA.TQ.A7RJ	0.81	TMB high	Oligoastrocytoma	II	Diffuse astrocytoma, IDH-mutant	G-CIMP-high	40.4	0	Mutant	non-codel	Methylated	No combined CNA
TCGA.06.0238	0.83	TMB high	GBM	IV	Glioblastoma, IDH-wildtype	NA	13.3	1	WT	non-codel	NA	Gain chr 7 &amp; loss chr 10
TCGA.19.2624	0.83	TMB high	GBM	IV	Glioblastoma, IDH-wildtype	Mesenchymal-like	0.2	1	WT	non-codel	Unmethylated	Gain chr 7 &amp; loss chr 10
TCGA.26.5136	0.83	TMB high	GBM	IV	Glioblastoma, IDH-wildtype	Mesenchymal-like	19	1	WT	non-codel	Methylated	Gain chr 7 &amp; loss chr 10
TCGA.76.4931	0.83	TMB high	GBM	IV	Glioblastoma, IDH-wildtype	Mesenchymal-like	9.2	1	WT	non-codel	Unmethylated	Gain chr 7 &amp; loss chr 10
TCGA.DB.5277	0.83	TMB high	Astrocytoma	III	Anaplastic astrocytoma, IDH-mutant	G-CIMP-high	50.9	1	Mutant	non-codel	Methylated	No combined CNA
TCGA.DU.5874	0.83	TMB high	Oligodendroglioma	II	Oligodendroglioma, IDH-mutant and 1p/19q-codeleted	Codel	15.2	0	Mutant	codel	Methylated	No combined CNA
TCGA.DU.A76R	0.83	TMB high	Oligodendroglioma	III	Anaplastic oligodendroglioma, IDH-mutant and 1p/19q-codeleted	Codel	21.3	1	Mutant	codel	Methylated	No combined CNA
TCGA.E1.5318	0.83	TMB high	Oligodendroglioma	II	Oligodendroglioma, IDH-mutant and 1p/19q-codeleted	Codel	78.2	1	Mutant	codel	Methylated	No combined CNA
TCGA.HT.7689	0.83	TMB high	Oligodendroglioma	II	Oligodendroglioma, NOS	G-CIMP-high	15	0	Mutant	non-codel	Methylated	No combined CNA
TCGA.HT.7882	0.83	TMB high	Oligodendroglioma	III	Anaplastic oligodendroglioma, NOS	Mesenchymal-like	3.7	1	WT	non-codel	Methylated	No combined CNA
TCGA.HT.A61B	0.83	TMB high	Astrocytoma	III	Anaplastic astrocytoma, IDH-mutant	G-CIMP-high	17.5	0	Mutant	non-codel	Methylated	No combined CNA
TCGA.HT.A61C	0.83	TMB high	Oligodendroglioma	III	Anaplastic oligodendroglioma, NOS	Mesenchymal-like	17.6	1	WT	non-codel	Unmethylated	Gain chr 7 &amp; loss chr 10
TCGA.QH.A6CW	0.83	TMB high	Oligoastrocytoma	III	Anaplastic astrocytoma, IDH-mutant	G-CIMP-high	13.6	0	Mutant	non-codel	Methylated	No combined CNA
TCGA.QH.A6XC	0.83	TMB high	Astrocytoma	III	Anaplastic astrocytoma, IDH-wildtype	Classic-like	5	0	WT	non-codel	Methylated	Gain chr 7 &amp; loss chr 10
TCGA.S9.A6U0	0.83	TMB high	Astrocytoma	III	Anaplastic astrocytoma, IDH-wildtype	Mesenchymal-like	24.4	1	WT	non-codel	Methylated	Gain chr 7 &amp; loss chr 10
TCGA.TQ.A7RP	0.83	TMB high	Oligoastrocytoma	II	Diffuse astrocytoma, IDH-wildtype	Mesenchymal-like	30.1	0	WT	non-codel	Methylated	No combined CNA
TCGA.06.0750	0.86	TMB high	GBM	IV	Glioblastoma, IDH-wildtype	NA	0.9	1	WT	non-codel	NA	Gain chr 7 &amp; loss chr 10
TCGA.06.2557	0.86	TMB high	GBM	IV	Glioblastoma, IDH-wildtype	Classic-like	1.1	1	WT	non-codel	Unmethylated	No combined CNA
TCGA.28.1747	0.86	TMB high	GBM	IV	Glioblastoma, IDH-wildtype	Mesenchymal-like	2.5	1	WT	non-codel	Methylated	No combined CNA
TCGA.28.1753	0.86	TMB high	GBM	IV	Glioblastoma, IDH-wildtype	Mesenchymal-like	1.2	0	WT	non-codel	Unmethylated	Gain chr 7 &amp; loss chr 10
TCGA.DH.A7UU	0.86	TMB high	Astrocytoma	III	Anaplastic astrocytoma, IDH-mutant	G-CIMP-high	13.7	0	Mutant	non-codel	Methylated	No combined CNA
TCGA.DU.5855	0.86	TMB high	Oligoastrocytoma	III	Anaplastic astrocytoma, IDH-mutant	G-CIMP-high	6.8	0	Mutant	non-codel	Methylated	No combined CNA
TCGA.DU.6400	0.86	TMB high	Oligodendroglioma	II	Oligodendroglioma, IDH-mutant and 1p/19q-codeleted	Codel	1.2	1	Mutant	codel	Methylated	No combined CNA
TCGA.DU.7007	0.86	TMB high	Astrocytoma	II	Diffuse astrocytoma, IDH-mutant	G-CIMP-high	63	1	Mutant	non-codel	Methylated	No combined CNA
TCGA.DU.8167	0.86	TMB high	Oligoastrocytoma	II	Diffuse astrocytoma, IDH-mutant	G-CIMP-high	15.5	0	Mutant	non-codel	Methylated	No combined CNA
TCGA.FG.A60J	0.86	TMB high	Oligoastrocytoma	II	Diffuse astrocytoma, IDH-mutant	G-CIMP-high	14.8	0	Mutant	non-codel	Methylated	No combined CNA
TCGA.FG.A6IZ	0.86	TMB high	Oligodendroglioma	II	Oligodendroglioma, IDH-mutant and 1p/19q-codeleted	Codel	15	0	Mutant	codel	Methylated	No combined CNA
TCGA.HT.7604	0.86	TMB high	Astrocytoma	II	Diffuse astrocytoma, IDH-mutant	G-CIMP-high	122.5	0	Mutant	non-codel	Methylated	No combined CNA
TCGA.S9.A6WL	0.86	TMB high	Astrocytoma	III	Anaplastic astrocytoma, IDH-mutant	Codel	31.1	0	Mutant	codel	Methylated	No combined CNA
TCGA.S9.A7R2	0.86	TMB high	Astrocytoma	III	Anaplastic astrocytoma, IDH-wildtype	Mesenchymal-like	10.4	1	WT	non-codel	Unmethylated	Gain chr 7 &amp; loss chr 10
TCGA.02.2483	0.89	TMB high	GBM	IV	Glioblastoma, IDH-mutant	G-CIMP-low	15.3	0	Mutant	non-codel	Methylated	No combined CNA
TCGA.06.0158	0.89	TMB high	GBM	IV	Glioblastoma, IDH-wildtype	NA	10.8	1	WT	non-codel	NA	No combined CNA
TCGA.27.2523	0.89	TMB high	GBM	IV	Glioblastoma, IDH-wildtype	Classic-like	16.1	1	WT	non-codel	Methylated	Gain chr 7 &amp; loss chr 10
TCGA.28.2514	0.89	TMB high	GBM	IV	Glioblastoma, IDH-wildtype	Mesenchymal-like	5.3	0	WT	non-codel	Unmethylated	No combined CNA
TCGA.28.5216	0.89	TMB high	GBM	IV	Glioblastoma, IDH-wildtype	Mesenchymal-like	13.6	0	WT	non-codel	Unmethylated	No combined CNA
TCGA.DU.A5TR	0.89	TMB high	Oligoastrocytoma	II	Diffuse astrocytoma, IDH-mutant	G-CIMP-high	29.9	0	Mutant	non-codel	Methylated	No combined CNA
TCGA.DU.A5TW	0.89	TMB high	Astrocytoma	III	Anaplastic astrocytoma, IDH-mutant	G-CIMP-high	25	0	Mutant	non-codel	Methylated	No combined CNA
TCGA.HT.7470	0.89	TMB high	Oligodendroglioma	III	Anaplastic oligodendroglioma, NOS	G-CIMP-high	40.1	1	Mutant	non-codel	Methylated	No combined CNA
TCGA.HT.7475	0.89	TMB high	Oligoastrocytoma	III	Anaplastic astrocytoma, IDH-mutant	G-CIMP-high	17.4	0	Mutant	non-codel	Methylated	No combined CNA
TCGA.TQ.A7RW	0.89	TMB high	Oligodendroglioma	II	Oligodendroglioma, NOS	G-CIMP-high	27	1	Mutant	non-codel	Methylated	No combined CNA
TCGA.02.0055	0.92	TMB high	GBM	IV	Glioblastoma, IDH-wildtype	Mesenchymal-like	2.5	1	WT	non-codel	Unmethylated	No combined CNA
TCGA.06.0157	0.92	TMB high	GBM	IV	Glioblastoma, IDH-wildtype	NA	3.2	1	WT	non-codel	NA	Gain chr 7 &amp; loss chr 10
TCGA.06.0644	0.92	TMB high	GBM	IV	Glioblastoma, IDH-wildtype	NA	12.6	1	WT	non-codel	NA	Gain chr 7 &amp; loss chr 10
TCGA.06.5413	0.92	TMB high	GBM	IV	Glioblastoma, IDH-wildtype	Classic-like	8.8	0	WT	non-codel	Unmethylated	Gain chr 7 &amp; loss chr 10
TCGA.19.2619	0.92	TMB high	GBM	IV	Glioblastoma, IDH-wildtype	Mesenchymal-like	9.7	0	WT	non-codel	Methylated	Gain chr 7 &amp; loss chr 10
TCGA.19.5960	0.92	TMB high	GBM	IV	Glioblastoma, IDH-wildtype	Classic-like	15	1	WT	non-codel	Unmethylated	Gain chr 7 &amp; loss chr 10
TCGA.28.2509	0.92	TMB high	GBM	IV	Glioblastoma, IDH-wildtype	Classic-like	4.8	0	WT	non-codel	Methylated	Gain chr 7 &amp; loss chr 10
TCGA.32.2634	0.92	TMB high	GBM	IV	Glioblastoma, IDH-wildtype	Classic-like	22.8	0	WT	non-codel	Methylated	No combined CNA
TCGA.32.2638	0.92	TMB high	GBM	IV	Glioblastoma, IDH-wildtype	Classic-like	25.2	1	WT	non-codel	Methylated	Gain chr 7 &amp; loss chr 10
TCGA.76.4927	0.92	TMB high	GBM	IV	Glioblastoma, IDH-wildtype	Classic-like	17.6	1	WT	NA	Unmethylated	NA
TCGA.CS.5395	0.92	TMB high	Oligodendroglioma	II	Oligodendroglioma, NOS	Mesenchymal-like	21	1	WT	non-codel	Unmethylated	Gain chr 7 &amp; loss chr 10
TCGA.DU.8168	0.92	TMB high	Oligodendroglioma	III	Anaplastic oligodendroglioma, IDH-mutant and 1p/19q-codeleted	Codel	14.2	0	Mutant	codel	Methylated	No combined CNA
TCGA.DU.A5TY	0.92	TMB high	Astrocytoma	III	Anaplastic astrocytoma, IDH-wildtype	Mesenchymal-like	34	1	WT	non-codel	Methylated	Gain chr 7 &amp; loss chr 10
TCGA.HT.7856	0.92	TMB high	Oligodendroglioma	III	Anaplastic oligodendroglioma, IDH-mutant and 1p/19q-codeleted	Codel	39.1	0	Mutant	codel	Methylated	No combined CNA
TCGA.HT.A5RC	0.92	TMB high	Astrocytoma	III	Anaplastic astrocytoma, IDH-wildtype	Classic-like	5.3	1	WT	non-codel	Unmethylated	Gain chr 7 &amp; loss chr 10
TCGA.QH.A6X9	0.92	TMB high	Oligodendroglioma	II	Oligodendroglioma, NOS	G-CIMP-high	1.9	0	Mutant	non-codel	Methylated	No combined CNA
TCGA.VW.A8FI	0.92	TMB high	Astrocytoma	III	Anaplastic astrocytoma, IDH-wildtype	Classic-like	8.1	1	WT	non-codel	Unmethylated	Gain chr 7 &amp; loss chr 10
TCGA.06.5859	0.94	TMB high	GBM	IV	Glioblastoma, IDH-wildtype	Classic-like	4.6	0	WT	non-codel	Unmethylated	Gain chr 7 &amp; loss chr 10
TCGA.26.5132	0.94	TMB high	GBM	IV	Glioblastoma, IDH-wildtype	Classic-like	9.4	0	WT	non-codel	Methylated	Gain chr 7 &amp; loss chr 10
TCGA.CS.4941	0.94	TMB high	Astrocytoma	III	Anaplastic astrocytoma, IDH-wildtype	Mesenchymal-like	7.7	1	WT	non-codel	Methylated	Gain chr 7 &amp; loss chr 10
TCGA.CS.6186	0.94	TMB high	Oligoastrocytoma	III	Anaplastic astrocytoma, IDH-wildtype	Classic-like	17.7	1	WT	non-codel	Unmethylated	Gain chr 7 &amp; loss chr 10
TCGA.HT.A619	0.94	TMB high	Oligodendroglioma	III	Anaplastic oligodendroglioma, IDH-mutant and 1p/19q-codeleted	Codel	21.4	0	Mutant	codel	Methylated	No combined CNA
TCGA.P5.A780	0.94	TMB high	Astrocytoma	III	Anaplastic astrocytoma, IDH-mutant	G-CIMP-high	2.4	0	Mutant	non-codel	Methylated	No combined CNA
TCGA.06.2567	0.97	TMB high	GBM	IV	Glioblastoma, IDH-wildtype	Mesenchymal-like	4.4	1	WT	non-codel	Methylated	Gain chr 7 &amp; loss chr 10
TCGA.12.3650	0.97	TMB high	GBM	IV	Glioblastoma, IDH-wildtype	Classic-like	10.9	1	WT	non-codel	Unmethylated	Gain chr 7 &amp; loss chr 10
TCGA.19.4065	0.97	TMB high	GBM	IV	Glioblastoma, NOS	NA	7	0	NA	non-codel	Unmethylated	Gain chr 7 &amp; loss chr 10
TCGA.DB.5281	0.97	TMB high	Oligoastrocytoma	III	Anaplastic astrocytoma, IDH-mutant	G-CIMP-high	78.3	0	Mutant	non-codel	Methylated	No combined CNA
TCGA.DH.A66D	0.97	TMB high	Astrocytoma	III	Anaplastic astrocytoma, IDH-mutant	G-CIMP-high	27.8	0	Mutant	non-codel	Methylated	No combined CNA
TCGA.DU.7012	0.97	TMB high	Astrocytoma	III	Anaplastic astrocytoma, IDH-wildtype	Mesenchymal-like	6.5	1	WT	non-codel	Methylated	Gain chr 7 &amp; loss chr 10
TCGA.DU.7306	0.97	TMB high	Oligoastrocytoma	II	Diffuse astrocytoma, IDH-mutant	G-CIMP-high	42	0	Mutant	non-codel	Methylated	No combined CNA
TCGA.DU.A5TT	0.97	TMB high	Oligodendroglioma	III	Anaplastic oligodendroglioma, NOS	Mesenchymal-like	24.4	0	WT	non-codel	Methylated	No combined CNA
TCGA.E1.A7YS	0.97	TMB high	Oligodendroglioma	III	Anaplastic oligodendroglioma, IDH-mutant and 1p/19q-codeleted	Codel	15.3	1	Mutant	codel	Methylated	No combined CNA
TCGA.FG.7643	0.97	TMB high	Oligoastrocytoma	II	Diffuse astrocytoma, IDH-wildtype	Mesenchymal-like	20.1	0	WT	non-codel	Methylated	No combined CNA
TCGA.HT.7477	0.97	TMB high	Astrocytoma	III	Anaplastic astrocytoma, IDH-mutant	G-CIMP-high	24.3	0	Mutant	non-codel	Methylated	No combined CNA
TCGA.IK.8125	0.97	TMB high	Oligoastrocytoma	III	Anaplastic oligodendroglioma, IDH-mutant and 1p/19q-codeleted	Codel	42.8	0	Mutant	codel	Methylated	No combined CNA
TCGA.QH.A6CV	0.97	TMB high	Oligoastrocytoma	III	Anaplastic astrocytoma, IDH-wildtype	Classic-like	14.5	0	WT	non-codel	Unmethylated	Gain chr 7 &amp; loss chr 10
TCGA.RY.A83Z	0.97	TMB high	Astrocytoma	III	Anaplastic astrocytoma, IDH-mutant	G-CIMP-low	9.9	0	Mutant	non-codel	Methylated	No combined CNA
TCGA.06.0745	1	TMB high	GBM	IV	Glioblastoma, IDH-wildtype	NA	7.9	1	WT	non-codel	NA	Gain chr 7 &amp; loss chr 10
TCGA.06.0749	1	TMB high	GBM	IV	Glioblastoma, IDH-wildtype	NA	2.7	1	WT	non-codel	NA	Gain chr 7 &amp; loss chr 10
TCGA.19.2625	1	TMB high	GBM	IV	Glioblastoma, IDH-wildtype	Mesenchymal-like	4.1	1	WT	non-codel	Unmethylated	No combined CNA
TCGA.27.1834	1	TMB high	GBM	IV	Glioblastoma, IDH-wildtype	Mesenchymal-like	40.5	1	WT	non-codel	Methylated	Gain chr 7 &amp; loss chr 10
TCGA.27.2526	1	TMB high	GBM	IV	Glioblastoma, IDH-wildtype	Mesenchymal-like	2.9	1	WT	non-codel	Unmethylated	No combined CNA
TCGA.DU.6405	1	TMB high	Astrocytoma	III	Anaplastic astrocytoma, IDH-wildtype	Classic-like	19.9	1	WT	non-codel	Methylated	Gain chr 7 &amp; loss chr 10
TCGA.DU.A76K	1	TMB high	Oligodendroglioma	II	Oligodendroglioma, NOS	Classic-like	11.4	1	WT	non-codel	Unmethylated	Gain chr 7 &amp; loss chr 10
TCGA.E1.A7YL	1	TMB high	Astrocytoma	III	Anaplastic astrocytoma, IDH-wildtype	Mesenchymal-like	16.2	1	WT	non-codel	Unmethylated	Gain chr 7 &amp; loss chr 10
TCGA.HT.A74H	1	TMB high	Astrocytoma	III	Anaplastic astrocytoma, IDH-wildtype	Mesenchymal-like	2.4	0	WT	non-codel	Unmethylated	Gain chr 7 &amp; loss chr 10
TCGA.S9.A7IS	1	TMB high	Astrocytoma	III	Anaplastic astrocytoma, IDH-mutant	G-CIMP-low	7.9	1	Mutant	non-codel	Methylated	No combined CNA
TCGA.06.0190	1.03	TMB high	GBM	IV	Glioblastoma, IDH-wildtype	NA	10.4	1	WT	non-codel	NA	Gain chr 7 &amp; loss chr 10
TCGA.06.0686	1.03	TMB high	GBM	IV	Glioblastoma, IDH-wildtype	NA	14.2	1	WT	non-codel	NA	Gain chr 7 &amp; loss chr 10
TCGA.06.2565	1.03	TMB high	GBM	IV	Glioblastoma, IDH-wildtype	Classic-like	16.6	1	WT	non-codel	Methylated	No combined CNA
TCGA.06.5412	1.03	TMB high	GBM	IV	Glioblastoma, IDH-wildtype	Mesenchymal-like	4.5	1	WT	non-codel	Methylated	No combined CNA
TCGA.06.5417	1.03	TMB high	GBM	IV	Glioblastoma, IDH-mutant	NA	5.1	0	Mutant	NA	Methylated	NA
TCGA.14.1825	1.03	TMB high	GBM	IV	Glioblastoma, IDH-wildtype	Mesenchymal-like	7.6	1	WT	non-codel	Unmethylated	Gain chr 7 &amp; loss chr 10
TCGA.26.5134	1.03	TMB high	GBM	IV	Glioblastoma, IDH-wildtype	Mesenchymal-like	5.5	0	WT	non-codel	Unmethylated	No combined CNA
TCGA.28.5213	1.03	TMB high	GBM	IV	Glioblastoma, IDH-wildtype	Mesenchymal-like	31.3	0	WT	non-codel	Unmethylated	Gain chr 7 &amp; loss chr 10
TCGA.41.2572	1.03	TMB high	GBM	IV	Glioblastoma, IDH-wildtype	Classic-like	13.3	1	WT	non-codel	Unmethylated	Gain chr 7 &amp; loss chr 10
TCGA.DU.6399	1.03	TMB high	Oligodendroglioma	II	Oligodendroglioma, NOS	G-CIMP-high	65.8	1	Mutant	non-codel	Methylated	No combined CNA
TCGA.06.0645	1.06	TMB high	GBM	IV	Glioblastoma, IDH-wildtype	NA	5.8	1	WT	non-codel	NA	Gain chr 7 &amp; loss chr 10
TCGA.26.5135	1.06	TMB high	GBM	IV	Glioblastoma, IDH-wildtype	Mesenchymal-like	8.9	1	WT	non-codel	Methylated	Gain chr 7 &amp; loss chr 10
TCGA.27.2528	1.06	TMB high	GBM	IV	Glioblastoma, IDH-wildtype	Classic-like	15.8	1	WT	non-codel	Methylated	No combined CNA
TCGA.DH.A7UR	1.06	TMB high	Oligodendroglioma	III	Anaplastic oligodendroglioma, IDH-mutant and 1p/19q-codeleted	Codel	54.2	0	Mutant	codel	Methylated	No combined CNA
TCGA.DU.A6S8	1.06	TMB high	Oligodendroglioma	III	Anaplastic oligodendroglioma, IDH-mutant and 1p/19q-codeleted	Codel	22.3	0	Mutant	codel	Methylated	No combined CNA
TCGA.06.0184	1.08	TMB high	GBM	IV	Glioblastoma, IDH-wildtype	NA	69.9	1	WT	non-codel	NA	Gain chr 7 &amp; loss chr 10
TCGA.06.0210	1.08	TMB high	GBM	IV	Glioblastoma, IDH-wildtype	NA	7.4	1	WT	non-codel	NA	Gain chr 7 &amp; loss chr 10
TCGA.E1.A7YK	1.08	TMB high	Astrocytoma	III	Anaplastic astrocytoma, IDH-mutant	G-CIMP-high	12.4	1	Mutant	non-codel	Methylated	No combined CNA
TCGA.FG.A4MW	1.08	TMB high	Oligoastrocytoma	III	Anaplastic astrocytoma, IDH-wildtype	Classic-like	18.4	1	WT	non-codel	Methylated	Gain chr 7 &amp; loss chr 10
TCGA.FG.A70Z	1.08	TMB high	Oligoastrocytoma	III	Anaplastic astrocytoma, IDH-wildtype	Mesenchymal-like	10.8	0	WT	non-codel	Methylated	Gain chr 7 &amp; loss chr 10
TCGA.P5.A72U	1.08	TMB high	Oligodendroglioma	III	Anaplastic oligodendroglioma, NOS	Classic-like	0.2	0	WT	non-codel	Methylated	Gain chr 7 &amp; loss chr 10
TCGA.02.2485	1.11	TMB high	GBM	IV	Glioblastoma, IDH-wildtype	Classic-like	15.4	0	WT	non-codel	Unmethylated	Gain chr 7 &amp; loss chr 10
TCGA.06.0211	1.11	TMB high	GBM	IV	Glioblastoma, IDH-wildtype	NA	11.8	1	WT	non-codel	NA	Gain chr 7 &amp; loss chr 10
TCGA.06.2559	1.11	TMB high	GBM	IV	Glioblastoma, IDH-wildtype	Mesenchymal-like	4.9	1	WT	non-codel	Methylated	No combined CNA
TCGA.12.1597	1.11	TMB high	GBM	IV	Glioblastoma, IDH-wildtype	Classic-like	22.2	1	WT	NA	Unmethylated	NA
TCGA.27.2521	1.11	TMB high	GBM	IV	Glioblastoma, IDH-mutant	G-CIMP-low	10.4	0	Mutant	non-codel	Methylated	No combined CNA
TCGA.76.4925	1.11	TMB high	GBM	IV	Glioblastoma, IDH-wildtype	Classic-like	4.8	1	WT	non-codel	Methylated	Gain chr 7 &amp; loss chr 10
TCGA.76.4929	1.11	TMB high	GBM	IV	Glioblastoma, IDH-wildtype	Classic-like	3.6	1	WT	non-codel	Methylated	Gain chr 7 &amp; loss chr 10
TCGA.HT.8104	1.11	TMB high	Astrocytoma	III	Anaplastic astrocytoma, IDH-wildtype	Classic-like	12.2	0	WT	non-codel	Unmethylated	Gain chr 7 &amp; loss chr 10
TCGA.27.1831	1.14	TMB high	GBM	IV	Glioblastoma, IDH-wildtype	Mesenchymal-like	16.6	1	WT	non-codel	Unmethylated	Gain chr 7 &amp; loss chr 10
TCGA.76.4926	1.14	TMB high	GBM	IV	Glioblastoma, IDH-wildtype	Mesenchymal-like	4.5	1	WT	non-codel	Unmethylated	Gain chr 7 &amp; loss chr 10
TCGA.76.4932	1.14	TMB high	GBM	IV	Glioblastoma, IDH-wildtype	Classic-like	47.9	1	WT	NA	Methylated	NA
TCGA.DH.A669	1.14	TMB high	Oligodendroglioma	III	Anaplastic oligodendroglioma, IDH-mutant and 1p/19q-codeleted	Codel	30.2	1	Mutant	codel	Methylated	No combined CNA
TCGA.06.2562	1.17	TMB high	GBM	IV	Glioblastoma, IDH-wildtype	Classic-like	12.6	1	WT	non-codel	Unmethylated	Gain chr 7 &amp; loss chr 10
TCGA.06.2564	1.17	TMB high	GBM	IV	Glioblastoma, IDH-wildtype	Mesenchymal-like	6	0	WT	non-codel	Unmethylated	Gain chr 7 &amp; loss chr 10
TCGA.12.0619	1.17	TMB high	GBM	IV	Glioblastoma, IDH-wildtype	NA	34.9	1	WT	non-codel	NA	Gain chr 7 &amp; loss chr 10
TCGA.12.3652	1.17	TMB high	GBM	IV	Glioblastoma, IDH-wildtype	Classic-like	34.9	1	WT	non-codel	Unmethylated	No combined CNA
TCGA.14.0790	1.17	TMB high	GBM	IV	Glioblastoma, IDH-wildtype	Classic-like	13.8	1	WT	non-codel	Methylated	Gain chr 7 &amp; loss chr 10
TCGA.32.5222	1.17	TMB high	GBM	IV	Glioblastoma, IDH-wildtype	Classic-like	19.2	1	WT	non-codel	Methylated	Gain chr 7 &amp; loss chr 10
TCGA.DU.6403	1.17	TMB high	Oligoastrocytoma	III	Anaplastic astrocytoma, IDH-wildtype	Classic-like	11.6	1	WT	non-codel	Unmethylated	Gain chr 7 &amp; loss chr 10
TCGA.E1.A7YD	1.17	TMB high	Astrocytoma	III	Anaplastic astrocytoma, IDH-wildtype	Mesenchymal-like	14.3	1	WT	non-codel	Unmethylated	Gain chr 7 &amp; loss chr 10
TCGA.06.5856	1.19	TMB high	GBM	IV	Glioblastoma, IDH-wildtype	Classic-like	3.8	1	WT	non-codel	Unmethylated	Gain chr 7 &amp; loss chr 10
TCGA.14.0789	1.19	TMB high	GBM	IV	Glioblastoma, IDH-wildtype	Classic-like	11.2	1	WT	non-codel	Methylated	Gain chr 7 &amp; loss chr 10
TCGA.28.5208	1.19	TMB high	GBM	IV	Glioblastoma, IDH-wildtype	Classic-like	17.9	1	WT	non-codel	Methylated	No combined CNA
TCGA.E1.5307	1.19	TMB high	Astrocytoma	III	Anaplastic astrocytoma, IDH-mutant	G-CIMP-high	57.9	1	Mutant	non-codel	Methylated	No combined CNA
TCGA.HT.7688	1.19	TMB high	Oligodendroglioma	III	Anaplastic oligodendroglioma, NOS	G-CIMP-high	31.7	0	Mutant	non-codel	Methylated	No combined CNA
TCGA.WY.A85E	1.19	TMB high	Oligoastrocytoma	II	Diffuse astrocytoma, IDH-mutant	G-CIMP-high	20.8	0	Mutant	non-codel	Methylated	No combined CNA
TCGA.02.2486	1.22	TMB high	GBM	IV	Glioblastoma, IDH-wildtype	Classic-like	20.3	1	WT	non-codel	Unmethylated	Gain chr 7 &amp; loss chr 10
TCGA.FG.6688	1.22	TMB high	Astrocytoma	III	Anaplastic astrocytoma, IDH-wildtype	Mesenchymal-like	18.8	0	WT	non-codel	Methylated	Gain chr 7 &amp; loss chr 10
TCGA.FG.A4MU	1.22	TMB high	Oligoastrocytoma	III	Anaplastic astrocytoma, IDH-wildtype	Mesenchymal-like	10.7	0	WT	non-codel	Methylated	Gain chr 7 &amp; loss chr 10
TCGA.S9.A6WM	1.22	TMB high	Astrocytoma	III	Anaplastic astrocytoma, IDH-wildtype	Mesenchymal-like	19.9	0	WT	non-codel	Unmethylated	Gain chr 7 &amp; loss chr 10
TCGA.06.0125	1.25	TMB high	GBM	IV	Glioblastoma, IDH-wildtype	Classic-like	47.6	1	WT	non-codel	Methylated	No combined CNA
TCGA.06.0744	1.25	TMB high	GBM	IV	Glioblastoma, IDH-wildtype	NA	46.9	1	WT	non-codel	NA	Gain chr 7 &amp; loss chr 10
TCGA.14.1823	1.25	TMB high	GBM	IV	Glioblastoma, IDH-wildtype	Classic-like	17.9	1	WT	non-codel	Methylated	Gain chr 7 &amp; loss chr 10
TCGA.27.1835	1.25	TMB high	GBM	IV	Glioblastoma, IDH-wildtype	Mesenchymal-like	21.3	1	WT	non-codel	Methylated	Gain chr 7 &amp; loss chr 10
TCGA.DU.7006	1.25	TMB high	Astrocytoma	III	Anaplastic astrocytoma, IDH-wildtype	Mesenchymal-like	11.5	1	WT	non-codel	Methylated	Gain chr 7 &amp; loss chr 10
TCGA.E1.A7YN	1.25	TMB high	Astrocytoma	III	Anaplastic astrocytoma, IDH-wildtype	Mesenchymal-like	23.9	1	WT	non-codel	Methylated	Gain chr 7 &amp; loss chr 10
TCGA.02.0047	1.28	TMB high	GBM	IV	Glioblastoma, IDH-wildtype	LGm6-GBM	14.7	1	WT	non-codel	Unmethylated	No combined CNA
TCGA.19.2620	1.28	TMB high	GBM	IV	Glioblastoma, IDH-wildtype	Classic-like	4.9	1	WT	non-codel	Methylated	No combined CNA
TCGA.HT.7860	1.28	TMB high	Astrocytoma	III	Anaplastic astrocytoma, IDH-wildtype	Classic-like	0.5	0	WT	non-codel	Methylated	Gain chr 7 &amp; loss chr 10
TCGA.S9.A6WH	1.28	TMB high	Oligoastrocytoma	II	Oligodendroglioma, IDH-mutant and 1p/19q-codeleted	Codel	38.6	0	Mutant	codel	Methylated	No combined CNA
TCGA.TM.A7C3	1.28	TMB high	Astrocytoma	III	Anaplastic astrocytoma, IDH-wildtype	Classic-like	54.8	1	WT	non-codel	Methylated	Gain chr 7 &amp; loss chr 10
TCGA.FG.A87Q	1.31	TMB high	Astrocytoma	III	Anaplastic astrocytoma, IDH-wildtype	Classic-like	5.7	0	WT	non-codel	Methylated	Gain chr 7 &amp; loss chr 10
TCGA.06.0174	1.33	TMB high	GBM	IV	Glioblastoma, IDH-wildtype	NA	3.2	1	WT	non-codel	NA	Gain chr 7 &amp; loss chr 10
TCGA.12.0821	1.33	TMB high	GBM	IV	Glioblastoma, IDH-wildtype	LGm6-GBM	10.6	1	WT	non-codel	Unmethylated	Gain chr 7 &amp; loss chr 10
TCGA.14.0817	1.33	TMB high	GBM	IV	Glioblastoma, IDH-wildtype	Classic-like	5.4	1	WT	non-codel	Unmethylated	Gain chr 7 &amp; loss chr 10
TCGA.16.0846	1.33	TMB high	GBM	IV	Glioblastoma, IDH-wildtype	Classic-like	3.9	1	WT	non-codel	Methylated	Gain chr 7 &amp; loss chr 10
TCGA.16.1045	1.33	TMB high	GBM	IV	Glioblastoma, IDH-wildtype	Mesenchymal-like	29	1	WT	non-codel	Methylated	Gain chr 7 &amp; loss chr 10
TCGA.32.1970	1.33	TMB high	GBM	IV	Glioblastoma, IDH-wildtype	Mesenchymal-like	15.4	1	WT	non-codel	Unmethylated	Gain chr 7 &amp; loss chr 10
TCGA.06.1804	1.36	TMB high	GBM	IV	Glioblastoma, IDH-wildtype	Classic-like	13.6	1	WT	non-codel	Methylated	Gain chr 7 &amp; loss chr 10
TCGA.DU.5852	1.36	TMB high	Oligoastrocytoma	III	Anaplastic astrocytoma, IDH-wildtype	Mesenchymal-like	6.7	1	WT	non-codel	Methylated	No combined CNA
TCGA.DU.8165	1.36	TMB high	Oligodendroglioma	III	Anaplastic oligodendroglioma, NOS	Mesenchymal-like	19.1	0	WT	non-codel	Unmethylated	Gain chr 7 &amp; loss chr 10
TCGA.DB.A64X	1.39	TMB high	Astrocytoma	III	Anaplastic astrocytoma, IDH-mutant	G-CIMP-high	18.5	0	Mutant	non-codel	Methylated	No combined CNA
TCGA.FG.6692	1.39	TMB high	Oligodendroglioma	III	Anaplastic oligodendroglioma, NOS	Classic-like	18.4	1	WT	non-codel	Methylated	Gain chr 7 &amp; loss chr 10
TCGA.S9.A6TS	1.39	TMB high	Astrocytoma	III	Anaplastic astrocytoma, IDH-mutant	G-CIMP-high	62.2	1	Mutant	non-codel	Methylated	No combined CNA
TCGA.S9.A89Z	1.39	TMB high	Astrocytoma	III	Anaplastic astrocytoma, IDH-mutant	G-CIMP-high	20.5	0	Mutant	non-codel	Methylated	No combined CNA
TCGA.CS.6665	1.42	TMB high	Astrocytoma	III	Anaplastic astrocytoma, IDH-mutant	G-CIMP-low	12.4	0	Mutant	non-codel	Methylated	No combined CNA
TCGA.E1.A7YE	1.42	TMB high	Astrocytoma	III	Anaplastic astrocytoma, IDH-mutant	G-CIMP-low	29.1	1	Mutant	non-codel	Unmethylated	No combined CNA
TCGA.TQ.A7RM	1.42	TMB high	Oligoastrocytoma	III	Anaplastic astrocytoma, IDH-mutant	G-CIMP-high	36.7	0	Mutant	non-codel	Methylated	Gain chr 7 &amp; loss chr 10
TCGA.06.2563	1.44	TMB high	GBM	IV	Glioblastoma, IDH-wildtype	Classic-like	30.6	0	WT	non-codel	Methylated	Gain chr 7 &amp; loss chr 10
TCGA.14.1034	1.44	TMB high	GBM	IV	Glioblastoma, IDH-wildtype	Classic-like	15.9	1	WT	non-codel	Methylated	Gain chr 7 &amp; loss chr 10
TCGA.14.2554	1.44	TMB high	GBM	IV	Glioblastoma, IDH-wildtype	Mesenchymal-like	17.5	1	WT	non-codel	Unmethylated	Gain chr 7 &amp; loss chr 10
TCGA.32.1982	1.44	TMB high	GBM	IV	Glioblastoma, IDH-wildtype	Classic-like	4.7	1	WT	non-codel	Methylated	Gain chr 7 &amp; loss chr 10
TCGA.FG.A6J3	1.44	TMB high	Astrocytoma	III	Anaplastic astrocytoma, IDH-mutant	G-CIMP-low	22.3	0	Mutant	non-codel	Methylated	No combined CNA
TCGA.12.5295	1.47	TMB high	GBM	IV	Glioblastoma, IDH-wildtype	Classic-like	14.9	1	WT	non-codel	Methylated	Gain chr 7 &amp; loss chr 10
TCGA.DB.A64L	1.47	TMB high	Oligodendroglioma	II	Oligodendroglioma, IDH-mutant and 1p/19q-codeleted	Codel	24.2	0	Mutant	codel	Methylated	No combined CNA
TCGA.06.0747	1.5	TMB high	GBM	IV	Glioblastoma, IDH-wildtype	NA	2.7	1	WT	non-codel	NA	No combined CNA
TCGA.19.2629	1.5	TMB high	GBM	IV	Glioblastoma, IDH-mutant	G-CIMP-low	24.2	1	Mutant	non-codel	Unmethylated	No combined CNA
TCGA.06.2558	1.53	TMB high	GBM	IV	Glioblastoma, IDH-wildtype	Mesenchymal-like	12.5	1	WT	non-codel	Unmethylated	Gain chr 7 &amp; loss chr 10
TCGA.15.0742	1.53	TMB high	GBM	IV	Glioblastoma, IDH-wildtype	NA	13.8	1	WT	non-codel	NA	Gain chr 7 &amp; loss chr 10
TCGA.41.5651	1.56	TMB high	GBM	IV	Glioblastoma, IDH-wildtype	Classic-like	15.1	1	WT	non-codel	Methylated	Gain chr 7 &amp; loss chr 10
TCGA.28.5209	1.58	TMB high	GBM	IV	Glioblastoma, IDH-wildtype	Classic-like	2.5	0	WT	non-codel	Methylated	Gain chr 7 &amp; loss chr 10
TCGA.28.2513	1.61	TMB high	GBM	IV	Glioblastoma, IDH-wildtype	Mesenchymal-like	7.3	0	WT	non-codel	Unmethylated	Gain chr 7 &amp; loss chr 10
TCGA.76.4928	1.61	TMB high	GBM	IV	Glioblastoma, IDH-wildtype	Mesenchymal-like	3.1	1	WT	non-codel	Methylated	Gain chr 7 &amp; loss chr 10
TCGA.P5.A5EV	1.72	TMB high	Astrocytoma	II	Diffuse astrocytoma, IDH-mutant	G-CIMP-high	0.2	0	Mutant	non-codel	Methylated	No combined CNA
TCGA.DU.7010	1.75	TMB high	Astrocytoma	III	Anaplastic astrocytoma, IDH-mutant	G-CIMP-low	15	1	Mutant	non-codel	Methylated	No combined CNA
TCGA.06.0649	1.78	TMB high	GBM	IV	Glioblastoma, IDH-wildtype	NA	2.1	1	WT	non-codel	NA	Gain chr 7 &amp; loss chr 10
TCGA.06.0743	1.81	TMB high	GBM	IV	Glioblastoma, IDH-wildtype	NA	26.4	1	WT	non-codel	NA	Gain chr 7 &amp; loss chr 10
TCGA.HT.8110	1.81	TMB high	Astrocytoma	III	Anaplastic astrocytoma, IDH-wildtype	Mesenchymal-like	13.8	0	WT	non-codel	Methylated	Gain chr 7 &amp; loss chr 10
TCGA.32.2632	1.89	TMB high	GBM	IV	Glioblastoma, IDH-wildtype	Mesenchymal-like	8.8	1	WT	non-codel	Unmethylated	No combined CNA
TCGA.19.1390	2	TMB high	GBM	IV	Glioblastoma, IDH-wildtype	Classic-like	25.4	1	WT	non-codel	Methylated	No combined CNA
TCGA.DU.A7T6	2.39	TMB high	Oligodendroglioma	III	Anaplastic oligodendroglioma, IDH-mutant and 1p/19q-codeleted	Codel	18	1	Mutant	codel	Methylated	No combined CNA
TCGA.06.5858	3.22	TMB high	GBM	IV	Glioblastoma, IDH-wildtype	LGm6-GBM	6.2	0	WT	non-codel	Unmethylated	No combined CNA
TCGA.HT.8564	7.69	TMB high	Astrocytoma	III	Anaplastic astrocytoma, IDH-wildtype	PA-like	15.7	0	WT	non-codel	Unmethylated	No combined CNA
TCGA.19.1787	11.36	TMB high	GBM	IV	Glioblastoma, NOS	NA	12.7	1	NA	non-codel	Methylated	Gain chr 7 &amp; loss chr 10
TCGA.32.2616	21.25	TMB high	GBM	IV	Glioblastoma, NOS	NA	7.4	1	NA	non-codel	Methylated	No combined CNA
TCGA.DU.6392	230.89	TMB high	Astrocytoma	III	Anaplastic astrocytoma, IDH-wildtype	PA-like	211.2	0	WT	non-codel	Unmethylated	No combined CNA
TCGA.06.5416	250.83	TMB high	GBM	IV	Glioblastoma, NOS	NA	6.7	0	NA	non-codel	Unmethylated	No combined CNA
