# Supplementary material for: Tumor mutational burden is associated with poor outcomes in diffuse glioma
Source: BMC Cancer. 2020 Mar 12;20:213. doi: 10.1186/s12885-020-6658-1 (PMC7069200; doi:10.1186/s12885-020-6658-1)
Supplement: Supplementary file 6 — Additional file 6. [file 12885_2020_6658_MOESM6_ESM.xlsx]

## Sheet: CGGA.WEseq_286.clinical.2019090
CGGA_ID	TMB	TMB group	Histology	Integrated diagnosis	Grade	OS	Censor	IDH_mut_status	1p19q_codeletion_status
CGGA_D24	0	TMB low	AOA	Anaplastic astrocytoma, IDH-mutant	WHO III	837	1	Mutant	Non-codel
CGGA_1829	0	TMB low	OA	Diffuse astrocytoma, IDH-wildtype	WHO II	801	0	Wildtype	Non-codel
CGGA_2053	0	TMB low	GBM	Glioblastoma, IDH-wildtype	WHO IV	640	0	Wildtype	Codel
CGGA_2024	0	TMB low	GBM	Glioblastoma, IDH-wildtype	WHO IV	328	1	Wildtype	Non-codel
CGGA_J8	0	TMB low	A	Diffuse astrocytoma, IDH-wildtype	WHO II	271	1	Wildtype	NA
CGGA_1257	0	TMB low	GBM	Glioblastoma, IDH-wildtype	WHO IV	192	1	Wildtype	Non-codel
CGGA_J130	0.0277778	TMB low	A	Diffuse astrocytoma, IDH-wildtype	WHO II	2806	0	Wildtype	Non-codel
CGGA_1259	0.0277778	TMB low	A	Diffuse astrocytoma, IDH-wildtype	WHO II	2549	0	Wildtype	NA
CGGA_1411	0.0277778	TMB low	AA	Anaplastic astrocytoma, IDH-wildtype	WHO III	329	1	Wildtype	Non-codel
CGGA_528	0.0555556	TMB low	OA	Diffuse astrocytoma, IDH-wildtype	WHO II	2424	1	Wildtype	NA
CGGA_1901	0.0555556	TMB low	GBM	Glioblastoma, IDH-wildtype	WHO IV	540	1	Wildtype	Non-codel
CGGA_P113	0.0833333	TMB low	OA	Diffuse astrocytoma, IDH-wildtype	WHO II	1340	0	Wildtype	Non-codel
CGGA_P121	0.0833333	TMB low	OA	Diffuse astrocytoma, IDH-wildtype	WHO II	1244	0	Wildtype	Non-codel
CGGA_P164	0.0833333	TMB low	GBM	Glioblastoma, IDH-wildtype	WHO IV	1190	0	Wildtype	NA
CGGA_P112	0.0833333	TMB low	GBM	Glioblastoma, IDH-wildtype	WHO IV	834	1	Wildtype	Non-codel
CGGA_2099	0.0833333	TMB low	GBM	Glioblastoma, IDH-wildtype	WHO IV	538	0	Wildtype	NA
CGGA_P499	0.111111	TMB low	GBM	Glioblastoma, IDH-wildtype	WHO IV	NA	NA	Wildtype	Non-codel
CGGA_579	0.111111	TMB low	O	Diffuse astrocytoma, IDH-wildtype	WHO II	2125	1	Wildtype	NA
CGGA_2003	0.111111	TMB low	GBM	Glioblastoma, IDH-mutant	WHO IV	827	0	Mutant	Non-codel
CGGA_1306	0.111111	TMB low	OA	Diffuse astrocytoma, IDH-wildtype	WHO II	781	1	Wildtype	NA
CGGA_P510	0.111111	TMB low	AO	Anaplastic astrocytoma, IDH-mutant	WHO III	549	0	Mutant	Non-codel
CGGA_P415	0.111111	TMB low	GBM	Glioblastoma, IDH-wildtype	WHO IV	195	1	Wildtype	Non-codel
CGGA_755	0.138889	TMB low	OA	Oligdendroastrocytoma，NOS	WHO II	3786	0	Mutant	NA
CGGA_1231	0.138889	TMB low	AA	Anaplastic astrocytoma, IDH-wildtype	WHO III	2279	1	Wildtype	Non-codel
CGGA_P90	0.138889	TMB low	GBM	Glioblastoma, IDH-wildtype	WHO IV	861	1	Wildtype	NA
CGGA_2008	0.138889	TMB low	GBM	Glioblastoma, IDH-wildtype	WHO IV	44	1	Wildtype	Non-codel
CGGA_P173	0.166667	TMB low	OA	Diffuse astrocytoma, IDH-mutant	WHO II	1086	0	Mutant	Non-codel
CGGA_P619	0.166667	TMB low	GBM	Glioblastoma, IDH-wildtype	WHO IV	354	0	Wildtype	Non-codel
CGGA_J41	0.194444	TMB low	A	Diffuse astrocytoma, IDH-wildtype	WHO II	3048	0	Wildtype	NA
CGGA_J43	0.194444	TMB low	A	Diffuse astrocytoma, IDH-wildtype	WHO II	3042	0	Wildtype	NA
CGGA_1358	0.194444	TMB low	AA	Anaplastic astrocytoma, IDH-wildtype	WHO III	2421	0	Wildtype	NA
CGGA_P115	0.194444	TMB low	OA	Diffuse astrocytoma, IDH-wildtype	WHO II	1262	0	Wildtype	NA
CGGA_1226	0.194444	TMB low	A	Diffuse astrocytoma, IDH-wildtype	WHO II	670	1	Wildtype	Non-codel
CGGA_D51	0.194444	TMB low	GBM	Glioblastoma, IDH-wildtype	WHO IV	135	1	Wildtype	Non-codel
CGGA_726	0.222222	TMB low	OA	Diffuse astrocytoma, IDH-wildtype	WHO II	2942	1	Wildtype	NA
CGGA_1415	0.222222	TMB low	GBM	Glioblastoma, IDH-wildtype	WHO IV	2338	0	Wildtype	Non-codel
CGGA_1295	0.222222	TMB low	AOA	Anaplastic astrocytoma, IDH-mutant	WHO III	310	1	Mutant	Non-codel
CGGA_D31	0.25	TMB low	A	Diffuse astrocytoma, IDH-wildtype	WHO II	NA	NA	Wildtype	NA
CGGA_P117	0.25	TMB low	AOA	Anaplastic astrocytoma, IDH-wildtype	WHO III	NA	NA	Wildtype	NA
CGGA_1305	0.25	TMB low	AOA	Anaplastic astrocytoma, IDH-mutant	WHO III	2493	0	Mutant	Non-codel
CGGA_P103	0.25	TMB low	OA	Oligodendroglioma, IDH-mutant and 1p/19q-codeleted	WHO II	1283	0	Mutant	Codel
CGGA_1503	0.25	TMB low	GBM	Glioblastoma, IDH-wildtype	WHO IV	777	1	Wildtype	NA
CGGA_P150	0.25	TMB low	OA	Diffuse astrocytoma, IDH-mutant	WHO II	349	0	Mutant	Non-codel
CGGA_835	0.277778	TMB low	O	Oligodendroglioma, IDH-mutant and 1p/19q-codeleted	WHO II	517	0	Mutant	Codel
CGGA_1325	0.305556	TMB low	GBM	Glioblastoma, IDH-wildtype	WHO IV	NA	NA	Wildtype	NA
CGGA_1339	0.305556	TMB low	O	Oligodendroglioma, IDH-mutant and 1p/19q-codeleted	WHO II	2444	0	Mutant	Codel
CGGA_J42	0.305556	TMB low	OA	Diffuse astrocytoma, IDH-wildtype	WHO II	1409	1	Wildtype	NA
CGGA_1650	0.305556	TMB low	GBM	Glioblastoma, IDH-mutant	WHO IV	1283	1	Mutant	Non-codel
CGGA_P128	0.305556	TMB low	OA	Diffuse astrocytoma, IDH-mutant	WHO II	1223	0	Mutant	Non-codel
CGGA_P176	0.305556	TMB low	OA	Oligodendroglioma, IDH-mutant and 1p/19q-codeleted	WHO II	804	0	Mutant	Codel
CGGA_1635	0.305556	TMB low	GBM	Glioblastoma, IDH-wildtype	WHO IV	332	1	Wildtype	NA
CGGA_P181	0.305556	TMB low	AA	Anaplastic astrocytoma, IDH-wildtype	WHO III	238	1	Wildtype	Non-codel
CGGA_864	0.333333	TMB low	OA	Oligodendroglioma, IDH-mutant and 1p/19q-codeleted	WHO II	3647	0	Mutant	Codel
CGGA_J24	0.333333	TMB low	A	Diffuse astrocytoma, IDH-wildtype	WHO II	3100	0	Wildtype	NA
CGGA_1406	0.333333	TMB low	OA	Diffuse astrocytoma, IDH-mutant	WHO II	2154	1	Mutant	Non-codel
CGGA_P500	0.333333	TMB low	O	Oligodendroglioma, IDH-mutant and 1p/19q-codeleted	WHO II	567	0	Mutant	Codel
CGGA_653	0.361111	TMB low	OA	Oligdendroastrocytoma，NOS	WHO II	3605	0	Mutant	NA
CGGA_D12	0.361111	TMB low	A	Diffuse astrocytoma, IDH-wildtype	WHO II	3203	0	Wildtype	NA
CGGA_J105	0.361111	TMB low	GBM	Glioblastoma, IDH-wildtype	WHO IV	2871	0	Wildtype	NA
CGGA_J112	0.361111	TMB low	OA	Oligdendroastrocytoma，NOS	WHO II	2762	0	Mutant	NA
CGGA_1350	0.361111	TMB low	O	Oligodendroglioma, NOS	WHO II	2431	0	Mutant	NA
CGGA_D47	0.361111	TMB low	OA	Oligodendroglioma, IDH-mutant and 1p/19q-codeleted	WHO II	1048	1	Mutant	Codel
CGGA_D28	0.361111	TMB low	AA	Anaplastic astrocytoma, IDH-mutant	WHO III	860	1	Mutant	Non-codel
CGGA_1254	0.361111	TMB low	GBM	Glioblastoma, IDH-wildtype	WHO IV	459	1	Wildtype	NA
CGGA_892	0.361111	TMB low	O	Oligodendroglioma, IDH-mutant and 1p/19q-codeleted	WHO II	448	0	Mutant	Codel
CGGA_P156	0.388889	TMB low	O	Oligodendroglioma, IDH-mutant and 1p/19q-codeleted	WHO II	1126	0	Mutant	Codel
CGGA_J127	0.388889	TMB low	AOA	Anaplastic Oligdendroastrocytoma，NOS	WHO III	872	1	Mutant	NA
CGGA_1263	0.388889	TMB low	AA	Anaplastic astrocytoma, IDH-wildtype	WHO III	772	1	Wildtype	Non-codel
CGGA_P610	0.388889	TMB low	GBM	Glioblastoma, IDH-wildtype	WHO IV	373	0	Wildtype	NA
CGGA_871	0.416667	TMB low	O	Oligodendroglioma, IDH-mutant and 1p/19q-codeleted	WHO II	3634	0	Mutant	Codel
CGGA_893	0.416667	TMB low	OA	Diffuse astrocytoma, IDH-mutant	WHO II	3160	1	Mutant	Non-codel
CGGA_J30	0.416667	TMB low	OA	Oligdendroastrocytoma，NOS	WHO II	3079	0	Mutant	NA
CGGA_1413	0.416667	TMB low	AO	Anaplastic oligodendroglioma, IDH-mutant and 1p/19q-codeleted	WHO III	2339	0	Mutant	Codel
CGGA_1409	0.416667	TMB low	GBM	Glioblastoma, IDH-mutant	WHO IV	2337	0	Mutant	Non-codel
CGGA_1446	0.416667	TMB low	OA	Oligdendroastrocytoma，NOS	WHO II	2283	0	Mutant	NA
CGGA_1455	0.416667	TMB low	O	Oligodendroglioma, NOS	WHO II	2274	0	Mutant	NA
CGGA_1294	0.416667	TMB low	AOA	Anaplastic astrocytoma, IDH-wildtype	WHO III	1285	1	Wildtype	NA
CGGA_P111	0.416667	TMB low	OA	Oligodendroglioma, IDH-mutant and 1p/19q-codeleted	WHO II	1270	0	Mutant	Codel
CGGA_P158	0.416667	TMB low	OA	Oligdendroastrocytoma，NOS	WHO II	1148	0	Mutant	NA
CGGA_1282	0.416667	TMB low	GBM	Glioblastoma, IDH-wildtype	WHO IV	1116	1	Wildtype	Non-codel
CGGA_D22	0.416667	TMB low	OA	Oligdendroastrocytoma，NOS	WHO II	1082	1	Mutant	NA
CGGA_1383	0.416667	TMB low	AA	Anaplastic oligodendroglioma, IDH-mutant and 1p/19q-codeleted	WHO III	884	0	Mutant	Codel
CGGA_723	0.444444	TMB low	AOA	Anaplastic Oligdendroastrocytoma，NOS	WHO III	3821	0	Mutant	NA
CGGA_715	0.444444	TMB low	O	Oligodendroglioma, IDH-mutant and 1p/19q-codeleted	WHO II	3429	0	Mutant	Codel
CGGA_D27	0.444444	TMB low	AOA	Anaplastic oligodendroglioma, IDH-mutant and 1p/19q-codeleted	WHO III	3312	0	Mutant	Codel
CGGA_1361	0.444444	TMB low	O	Diffuse astrocytoma, IDH-mutant	WHO II	2416	0	Mutant	Non-codel
CGGA_1720	0.444444	TMB low	OA	Diffuse astrocytoma, IDH-mutant	WHO II	1614	0	Mutant	Non-codel
CGGA_D14	0.444444	TMB low	AOA	Anaplastic astrocytoma, IDH-mutant	WHO III	459	0	Mutant	Non-codel
CGGA_P266	0.444444	TMB low	AOA	Anaplastic astrocytoma, IDH-wildtype	WHO III	253	1	Wildtype	NA
CGGA_P114	0.472222	TMB low	OA	Oligodendroglioma, IDH-mutant and 1p/19q-codeleted	WHO II	NA	1	Mutant	Codel
CGGA_1217	0.472222	TMB low	AOA	Anaplastic astrocytoma, IDH-wildtype	WHO III	2640	0	Wildtype	NA
CGGA_1362	0.472222	TMB low	AA	Anaplastic astrocytoma, IDH-wildtype	WHO III	2416	0	Wildtype	Non-codel
CGGA_D20	0.472222	TMB low	A	Diffuse astrocytoma, IDH-mutant	WHO II	2367	1	Mutant	Non-codel
CGGA_1445	0.472222	TMB low	AOA	Anaplastic astrocytoma, IDH-wildtype	WHO III	2283	0	Wildtype	NA
CGGA_P144	0.472222	TMB low	AOA	Anaplastic astrocytoma, IDH-mutant	WHO III	1196	0	Mutant	Non-codel
CGGA_P197	0.472222	TMB low	A	Diffuse astrocytoma, IDH-mutant	WHO II	1052	0	Mutant	NA
CGGA_D45	0.472222	TMB low	AOA	Anaplastic astrocytoma, IDH-mutant	WHO III	856	0	Mutant	Non-codel
CGGA_P501	0.472222	TMB low	OA	Diffuse astrocytoma, IDH-mutant	WHO II	563	0	Mutant	Non-codel
CGGA_P107	0.5	TMB low	OA	Diffuse astrocytoma, IDH-mutant	WHO II	NA	NA	Mutant	Non-codel
CGGA_858	0.5	TMB low	O	Oligodendroglioma, IDH-mutant and 1p/19q-codeleted	WHO II	3654	0	Mutant	Codel
CGGA_1373	0.5	TMB low	A	Diffuse astrocytoma, IDH-wildtype	WHO II	2399	0	Wildtype	NA
CGGA_P183	0.5	TMB low	AO	Anaplastic oligodendroglioma, IDH-mutant and 1p/19q-codeleted	WHO III	1150	0	Mutant	Codel
CGGA_P155	0.5	TMB low	A	Diffuse astrocytoma, IDH-wildtype	WHO II	1121	0	Wildtype	Non-codel
CGGA_P177	0.5	TMB low	OA	Diffuse astrocytoma, IDH-wildtype	WHO II	1080	0	Wildtype	Non-codel
CGGA_P110	0.5	TMB low	AO	Anaplastic astrocytoma, IDH-wildtype	WHO III	800	1	Wildtype	Non-codel
CGGA_P392	0.5	TMB low	A	Oligodendroglioma, IDH-mutant and 1p/19q-codeleted	WHO II	741	0	Mutant	Codel
CGGA_P205	0.5	TMB low	GBM	Glioblastoma, IDH-wildtype	WHO IV	583	1	Wildtype	NA
CGGA_1374	0.5	TMB low	AOA	Anaplastic astrocytoma, IDH-mutant	WHO III	141	1	Mutant	Non-codel
CGGA_1862	0.5	TMB low	AA	Anaplastic astrocytoma, IDH-wildtype	WHO III	110	1	Wildtype	Non-codel
CGGA_1377	0.527778	TMB low	AOA	Anaplastic astrocytoma, IDH-mutant	WHO III	2392	0	Mutant	Non-codel
CGGA_1667	0.527778	TMB low	AO	Anaplastic oligodendroglioma, IDH-mutant and 1p/19q-codeleted	WHO III	1800	0	Mutant	Codel
CGGA_1364	0.527778	TMB low	AOA	Anaplastic Oligdendroastrocytoma，NOS	WHO III	1530	1	Mutant	NA
CGGA_P83	0.527778	TMB low	A	Diffuse astrocytoma, IDH-mutant	WHO II	1330	0	Mutant	Non-codel
CGGA_P142	0.527778	TMB low	AOA	Anaplastic oligodendroglioma, IDH-mutant and 1p/19q-codeleted	WHO III	1195	0	Mutant	Codel
CGGA_P167	0.527778	TMB low	AOA	Anaplastic Oligdendroastrocytoma，NOS	WHO III	1178	0	Mutant	NA
CGGA_P174	0.527778	TMB low	OA	Oligodendroglioma, IDH-mutant and 1p/19q-codeleted	WHO II	1120	0	Mutant	Codel
CGGA_P271	0.527778	TMB low	A	Diffuse astrocytoma, IDH-mutant	WHO II	1014	0	Mutant	NA
CGGA_P422	0.527778	TMB low	OA	Oligodendroglioma, IDH-mutant and 1p/19q-codeleted	WHO II	731	0	Mutant	Codel
CGGA_J18	0.527778	TMB low	GBM	Glioblastoma, IDH-mutant	WHO IV	369	1	Mutant	NA
CGGA_1384	0.527778	TMB low	GBM	Glioblastoma, IDH-mutant	WHO IV	191	1	Mutant	Non-codel
CGGA_1255	0.527778	TMB low	GBM	Glioblastoma, IDH-wildtype	WHO IV	118	1	Wildtype	Non-codel
CGGA_785	0.555556	TMB low	O	Oligodendroglioma, IDH-mutant and 1p/19q-codeleted	WHO II	3517	1	Mutant	Codel
CGGA_1368	0.555556	TMB low	O	Oligodendroglioma, NOS	WHO II	2409	0	Mutant	NA
CGGA_1232	0.555556	TMB low	AOA	Anaplastic astrocytoma, IDH-mutant	WHO III	2067	1	Mutant	Non-codel
CGGA_1287	0.555556	TMB low	GBM	Glioblastoma, IDH-mutant	WHO IV	533	1	Mutant	Non-codel
CGGA_P623	0.583333	TMB low	AOA	Anaplastic astrocytoma, IDH-mutant	WHO III	NA	NA	Mutant	Non-codel
CGGA_1256	0.583333	TMB low	GBM	Glioblastoma, IDH-wildtype	WHO IV	2557	0	Wildtype	Codel
CGGA_P84	0.583333	TMB low	A	Diffuse astrocytoma, IDH-mutant	WHO II	1326	0	Mutant	Non-codel
CGGA_P86	0.583333	TMB low	O	Oligodendroglioma, IDH-mutant and 1p/19q-codeleted	WHO II	1326	0	Mutant	Codel
CGGA_P102	0.583333	TMB low	GBM	Glioblastoma, IDH-mutant	WHO IV	1269	1	Mutant	Non-codel
CGGA_P132	0.583333	TMB low	OA	Oligodendroglioma, IDH-mutant and 1p/19q-codeleted	WHO II	1240	0	Mutant	Codel
CGGA_P151	0.583333	TMB low	OA	Diffuse astrocytoma, IDH-mutant	WHO II	1219	0	Mutant	Non-codel
CGGA_1809	0.583333	TMB low	AO	Anaplastic astrocytoma, IDH-wildtype	WHO III	343	1	Wildtype	Non-codel
CGGA_D33	0.583333	TMB low	AA	Anaplastic astrocytoma, IDH-mutant	WHO III	116	1	Mutant	Non-codel
CGGA_D25	0.611111	TMB low	AA	Anaplastic astrocytoma, IDH-mutant	WHO III	NA	NA	Mutant	NA
CGGA_J114	0.611111	TMB low	AA	Anaplastic astrocytoma, IDH-wildtype	WHO III	2853	0	Wildtype	NA
CGGA_P118	0.611111	TMB low	OA	Oligdendroastrocytoma，NOS	WHO II	1258	0	Mutant	NA
CGGA_1266	0.611111	TMB low	GBM	Glioblastoma, IDH-wildtype	WHO IV	1101	1	Wildtype	NA
CGGA_P416	0.611111	TMB low	AO	Anaplastic oligodendroglioma, IDH-mutant and 1p/19q-codeleted	WHO III	709	0	Mutant	Codel
CGGA_P160	0.611111	TMB low	GBM	Glioblastoma, IDH-wildtype	WHO IV	219	1	Wildtype	Non-codel
CGGA_P615	0.638889	TMB low	OA	Oligodendroglioma, IDH-mutant and 1p/19q-codeleted	WHO II	NA	NA	Mutant	Codel
CGGA_1408	0.638889	TMB low	AOA	Anaplastic astrocytoma, IDH-wildtype	WHO III	1362	1	Wildtype	Non-codel
CGGA_P137	0.638889	TMB low	A	Diffuse astrocytoma, IDH-mutant	WHO II	1164	0	Mutant	Non-codel
CGGA_P178	0.638889	TMB low	GBM	Glioblastoma, IDH-wildtype	WHO IV	1080	0	Wildtype	NA
CGGA_P438	0.638889	TMB low	AO	Anaplastic oligodendroglioma, IDH-mutant and 1p/19q-codeleted	WHO III	662	0	Mutant	Codel
CGGA_P505	0.638889	TMB low	OA	Diffuse astrocytoma, IDH-mutant	WHO II	561	0	Mutant	Non-codel
CGGA_P180	0.638889	TMB low	GBM	Glioblastoma, IDH-mutant	WHO IV	260	1	Mutant	NA
CGGA_762	0.666667	TMB high	OA	Oligodendroglioma, IDH-mutant and 1p/19q-codeleted	WHO II	3775	0	Mutant	Codel
CGGA_836	0.666667	TMB high	OA	Oligdendroastrocytoma，NOS	WHO II	3682	0	Mutant	NA
CGGA_1250	0.666667	TMB high	AOA	Anaplastic Oligdendroastrocytoma，NOS	WHO III	2070	0	Mutant	NA
CGGA_D50	0.666667	TMB high	OA	Oligodendroglioma, IDH-mutant and 1p/19q-codeleted	WHO II	782	1	Mutant	Codel
CGGA_D46	0.666667	TMB high	AA	Anaplastic astrocytoma, IDH-mutant	WHO III	300	1	Mutant	Non-codel
CGGA_1288	0.694444	TMB high	GBM	Glioblastoma, IDH-mutant	WHO IV	2422	0	Mutant	NA
CGGA_1699	0.694444	TMB high	GBM	Glioblastoma, IDH-mutant	WHO IV	1708	0	Mutant	NA
CGGA_P153	0.694444	TMB high	A	Diffuse astrocytoma, IDH-mutant	WHO II	1122	0	Mutant	NA
CGGA_2013	0.694444	TMB high	A	Oligodendroglioma, IDH-mutant and 1p/19q-codeleted	WHO II	139	1	Mutant	Codel
CGGA_890	0.722222	TMB high	AA	Anaplastic astrocytoma, IDH-mutant	WHO III	2982	1	Mutant	Non-codel
CGGA_1429	0.722222	TMB high	GBM	Glioblastoma, IDH-mutant	WHO IV	2304	0	Mutant	Codel
CGGA_1645	0.722222	TMB high	AA	Anaplastic astrocytoma, IDH-mutant	WHO III	1857	0	Mutant	Non-codel
CGGA_1274	0.722222	TMB high	GBM	Glioblastoma, IDH-wildtype	WHO IV	730	1	Wildtype	NA
CGGA_P165	0.722222	TMB high	AOA	Anaplastic Oligdendroastrocytoma，NOS	WHO III	598	1	Mutant	NA
CGGA_P157	0.722222	TMB high	AOA	Anaplastic astrocytoma, IDH-wildtype	WHO III	470	1	Wildtype	Non-codel
CGGA_P159	0.722222	TMB high	AOA	Anaplastic astrocytoma, IDH-wildtype	WHO III	211	1	Wildtype	Non-codel
CGGA_1521	0.722222	TMB high	GBM	Glioblastoma, IDH-wildtype	WHO IV	205	1	Wildtype	Non-codel
CGGA_1330	0.75	TMB high	A	Diffuse astrocytoma, IDH-mutant	WHO II	2457	0	Mutant	Non-codel
CGGA_1592	0.75	TMB high	AOA	Anaplastic oligodendroglioma, IDH-mutant and 1p/19q-codeleted	WHO III	1588	1	Mutant	Codel
CGGA_1318	0.75	TMB high	OA	Diffuse astrocytoma, IDH-mutant	WHO II	1497	0	Mutant	Non-codel
CGGA_J36	0.75	TMB high	GBM	Glioblastoma, IDH-wildtype	WHO IV	873	1	Wildtype	NA
CGGA_1474	0.75	TMB high	AO	Anaplastic oligodendroglioma, NOS	WHO III	333	0	Mutant	NA
CGGA_1244	0.75	TMB high	GBM	Glioblastoma, IDH-wildtype	WHO IV	276	1	Wildtype	NA
CGGA_1317	0.777778	TMB high	OA	Oligdendroastrocytoma，NOS	WHO II	2476	0	Mutant	NA
CGGA_1424	0.777778	TMB high	AO	Anaplastic oligodendroglioma, NOS	WHO III	2311	0	Mutant	NA
CGGA_J100	0.777778	TMB high	GBM	Glioblastoma, IDH-mutant	WHO IV	610	0	Mutant	Non-codel
CGGA_2106	0.777778	TMB high	GBM	Glioblastoma, IDH-mutant	WHO IV	501	0	Mutant	Codel
CGGA_1251	0.777778	TMB high	GBM	Glioblastoma, IDH-wildtype	WHO IV	272	1	Wildtype	Non-codel
CGGA_D48	0.777778	TMB high	AOA	Anaplastic astrocytoma, IDH-mutant	WHO III	221	1	Mutant	Non-codel
CGGA_D21	0.805556	TMB high	AA	Anaplastic astrocytoma, IDH-mutant	WHO III	1208	1	Mutant	Non-codel
CGGA_1497	0.805556	TMB high	AOA	Anaplastic astrocytoma, IDH-mutant	WHO III	1178	1	Mutant	Non-codel
CGGA_2002	0.805556	TMB high	A	Diffuse astrocytoma, IDH-mutant	WHO II	572	1	Mutant	Non-codel
CGGA_D39	0.805556	TMB high	A	Diffuse astrocytoma, IDH-mutant	WHO II	355	0	Mutant	Non-codel
CGGA_1722	0.805556	TMB high	GBM	Glioblastoma, IDH-wildtype	WHO IV	349	1	Wildtype	NA
CGGA_P175	0.805556	TMB high	GBM	Glioblastoma, IDH-wildtype	WHO IV	183	1	Wildtype	NA
CGGA_J47	0.833333	TMB high	AOA	Anaplastic astrocytoma, IDH-wildtype	WHO III	3032	0	Wildtype	NA
CGGA_1242	0.833333	TMB high	OA	Diffuse astrocytoma, IDH-wildtype	WHO II	2609	0	Wildtype	NA
CGGA_1328	0.833333	TMB high	GBM	Glioblastoma, IDH-wildtype	WHO IV	2464	0	Wildtype	NA
CGGA_1850	0.833333	TMB high	OA	Diffuse astrocytoma, IDH-mutant	WHO II	750	0	Mutant	Non-codel
CGGA_P585	0.833333	TMB high	GBM	Glioblastoma, IDH-wildtype	WHO IV	431	0	Wildtype	Non-codel
CGGA_P116	0.833333	TMB high	GBM	Glioblastoma, IDH-wildtype	WHO IV	305	1	Wildtype	NA
CGGA_1494	0.833333	TMB high	GBM	Glioblastoma, IDH-wildtype	WHO IV	269	1	Wildtype	NA
CGGA_P439	0.861111	TMB high	A	Diffuse astrocytoma, IDH-mutant	WHO II	661	0	Mutant	Non-codel
CGGA_1388	0.861111	TMB high	AA	Anaplastic astrocytoma, IDH-mutant	WHO III	485	1	Mutant	Non-codel
CGGA_1329	0.861111	TMB high	AOA	Anaplastic astrocytoma, IDH-mutant	WHO III	326	1	Mutant	Non-codel
CGGA_P421	0.861111	TMB high	AA	Anaplastic astrocytoma, IDH-mutant	WHO III	308	1	Mutant	Non-codel
CGGA_1382	0.861111	TMB high	GBM	Glioblastoma, IDH-wildtype	WHO IV	284	1	Wildtype	Non-codel
CGGA_2115	0.861111	TMB high	GBM	Glioblastoma, IDH-wildtype	WHO IV	171	1	Wildtype	Non-codel
CGGA_J35	0.888889	TMB high	GBM	Glioblastoma, IDH-wildtype	WHO IV	2767	0	Wildtype	NA
CGGA_1463	0.888889	TMB high	O	Oligodendroglioma, IDH-mutant and 1p/19q-codeleted	WHO II	2252	0	Mutant	Codel
CGGA_P131	0.888889	TMB high	AOA	Anaplastic oligodendroglioma, IDH-mutant and 1p/19q-codeleted	WHO III	1233	0	Mutant	Codel
CGGA_P468	0.888889	TMB high	AO	Anaplastic oligodendroglioma, IDH-mutant and 1p/19q-codeleted	WHO III	611	0	Mutant	Codel
CGGA_P483	0.888889	TMB high	AOA	Anaplastic astrocytoma, IDH-wildtype	WHO III	299	1	Wildtype	Non-codel
CGGA_P179	0.916667	TMB high	OA	Diffuse astrocytoma, IDH-mutant	WHO II	1092	0	Mutant	Non-codel
CGGA_1812	0.916667	TMB high	GBM	Glioblastoma, IDH-wildtype	WHO IV	780	1	Wildtype	Non-codel
CGGA_P461	0.916667	TMB high	AOA	Anaplastic astrocytoma, IDH-mutant	WHO III	626	0	Mutant	Non-codel
CGGA_P122	0.944444	TMB high	OA	Oligodendroglioma, IDH-mutant and 1p/19q-codeleted	WHO II	1274	0	Mutant	Codel
CGGA_1222	0.944444	TMB high	GBM	Glioblastoma, IDH-wildtype	WHO IV	339	1	Wildtype	NA
CGGA_1277	0.944444	TMB high	GBM	Glioblastoma, IDH-wildtype	WHO IV	101	1	Wildtype	NA
CGGA_1840	0.972222	TMB high	GBM	Glioblastoma, IDH-wildtype	WHO IV	1179	0	Wildtype	Non-codel
CGGA_P337	0.972222	TMB high	AO	Anaplastic oligodendroglioma, IDH-mutant and 1p/19q-codeleted	WHO III	689	1	Mutant	Codel
CGGA_P492	0.972222	TMB high	OA	Oligodendroglioma, IDH-mutant and 1p/19q-codeleted	WHO II	575	0	Mutant	Codel
CGGA_P568	1	TMB high	AOA	Anaplastic oligodendroglioma, IDH-mutant and 1p/19q-codeleted	WHO III	218	1	Mutant	Codel
CGGA_1351	1.02778	TMB high	AOA	Anaplastic astrocytoma, IDH-wildtype	WHO III	NA	NA	Wildtype	NA
CGGA_1303	1.02778	TMB high	AOA	Anaplastic Oligdendroastrocytoma，NOS	WHO III	2473	0	Mutant	NA
CGGA_1340	1.02778	TMB high	AOA	Anaplastic astrocytoma, IDH-wildtype	WHO III	1109	1	Wildtype	Non-codel
CGGA_P520	1.02778	TMB high	AO	Anaplastic oligodendroglioma, IDH-mutant and 1p/19q-codeleted	WHO III	521	0	Mutant	Codel
CGGA_P89	1.02778	TMB high	GBM	Glioblastoma, IDH-wildtype	WHO IV	294	1	Wildtype	Non-codel
CGGA_1227	1.05556	TMB high	GBM	Glioblastoma, IDH-wildtype	WHO IV	1197	1	Wildtype	Non-codel
CGGA_1972	1.05556	TMB high	GBM	Glioblastoma, IDH-wildtype	WHO IV	915	0	Wildtype	Non-codel
CGGA_P163	1.05556	TMB high	AO	Anaplastic astrocytoma, IDH-mutant	WHO III	855	1	Mutant	Non-codel
CGGA_P265	1.05556	TMB high	AOA	Anaplastic astrocytoma, IDH-wildtype	WHO III	779	1	Wildtype	NA
CGGA_1237	1.08333	TMB high	GBM	Glioblastoma, IDH-wildtype	WHO IV	296	1	Wildtype	Non-codel
CGGA_1422	1.08333	TMB high	GBM	Glioblastoma, IDH-wildtype	WHO IV	204	1	Wildtype	NA
CGGA_1261	1.08333	TMB high	GBM	Glioblastoma, IDH-mutant	WHO IV	159	1	Mutant	NA
CGGA_1417	1.11111	TMB high	AOA	Anaplastic oligodendroglioma, IDH-mutant and 1p/19q-codeleted	WHO III	2332	0	Mutant	Codel
CGGA_P185	1.11111	TMB high	AA	Anaplastic astrocytoma, IDH-mutant	WHO III	502	1	Mutant	Non-codel
CGGA_P594	1.11111	TMB high	AOA	Anaplastic astrocytoma, IDH-wildtype	WHO III	84	1	Wildtype	Non-codel
CGGA_P633	1.13889	TMB high	AOA	Anaplastic astrocytoma, IDH-mutant	WHO III	327	0	Mutant	Non-codel
CGGA_1467	1.16667	TMB high	GBM	Glioblastoma, IDH-mutant	WHO IV	866	1	Mutant	NA
CGGA_1314	1.16667	TMB high	GBM	Glioblastoma, IDH-mutant	WHO IV	172	1	Mutant	Non-codel
CGGA_1639	1.19444	TMB high	A	Diffuse astrocytoma, IDH-wildtype	WHO II	1886	0	Wildtype	NA
CGGA_P270	1.19444	TMB high	A	Diffuse astrocytoma, IDH-mutant	WHO II	322	1	Mutant	Non-codel
CGGA_P147	1.25	TMB high	OA	Diffuse astrocytoma, IDH-mutant	WHO II	863	1	Mutant	Non-codel
CGGA_1807	1.25	TMB high	GBM	Glioblastoma, IDH-wildtype	WHO IV	247	1	Wildtype	Non-codel
CGGA_P437	1.27778	TMB high	AO	Anaplastic oligodendroglioma, IDH-mutant and 1p/19q-codeleted	WHO III	662	0	Mutant	Codel
CGGA_2129	1.27778	TMB high	AA	Anaplastic astrocytoma, IDH-mutant	WHO III	439	0	Mutant	Non-codel
CGGA_1338	1.30556	TMB high	GBM	Glioblastoma, IDH-wildtype	WHO IV	1122	1	Wildtype	Non-codel
CGGA_P198	1.30556	TMB high	OA	Diffuse astrocytoma, IDH-wildtype	WHO II	1052	0	Wildtype	NA
CGGA_P335	1.30556	TMB high	GBM	Glioblastoma, IDH-mutant	WHO IV	840	0	Mutant	Codel
CGGA_2046	1.30556	TMB high	AA	Anaplastic astrocytoma, IDH-mutant	WHO III	251	1	Mutant	Non-codel
CGGA_1481	1.30556	TMB high	GBM	Glioblastoma, IDH-wildtype	WHO IV	131	1	Wildtype	NA
CGGA_1498	1.33333	TMB high	GBM	Glioblastoma, IDH-wildtype	WHO IV	NA	NA	Wildtype	NA
CGGA_P182	1.33333	TMB high	GBM	Glioblastoma, IDH-wildtype	WHO IV	1150	0	Wildtype	Non-codel
CGGA_P388	1.33333	TMB high	AA	Anaplastic astrocytoma, IDH-mutant	WHO III	293	1	Mutant	Non-codel
CGGA_1365	1.33333	TMB high	GBM	Glioblastoma, IDH-wildtype	WHO IV	253	1	Wildtype	NA
CGGA_1486	1.33333	TMB high	GBM	Glioblastoma, IDH-wildtype	WHO IV	184	1	Wildtype	NA
CGGA_P143	1.36111	TMB high	GBM	Glioblastoma, IDH-wildtype	WHO IV	261	1	Wildtype	Non-codel
CGGA_1826	1.36111	TMB high	GBM	Glioblastoma, IDH-wildtype	WHO IV	44	1	Wildtype	Non-codel
CGGA_2038	1.38889	TMB high	GBM	Glioblastoma, IDH-mutant	WHO IV	NA	1	Mutant	Non-codel
CGGA_P446	1.38889	TMB high	AO	Anaplastic oligodendroglioma, IDH-mutant and 1p/19q-codeleted	WHO III	646	0	Mutant	Codel
CGGA_1780	1.41667	TMB high	GBM	Glioblastoma, IDH-wildtype	WHO IV	1446	0	Wildtype	NA
CGGA_P95	1.44444	TMB high	A	Diffuse astrocytoma, IDH-mutant	WHO II	344	0	Mutant	NA
CGGA_1514	1.44444	TMB high	OA	Diffuse astrocytoma, IDH-wildtype	WHO II	76	1	Wildtype	NA
CGGA_1418	1.47222	TMB high	GBM	Glioblastoma, IDH-wildtype	WHO IV	287	1	Wildtype	NA
CGGA_P172	1.5	TMB high	AA	Anaplastic astrocytoma, IDH-mutant	WHO III	1107	0	Mutant	NA
CGGA_1833	1.52778	TMB high	GBM	Glioblastoma, IDH-wildtype	WHO IV	494	1	Wildtype	Non-codel
CGGA_1279	1.58333	TMB high	GBM	Glioblastoma, IDH-wildtype	WHO IV	513	1	Wildtype	NA
CGGA_P411	1.58333	TMB high	GBM	Glioblastoma, IDH-mutant	WHO IV	440	1	Mutant	Non-codel
CGGA_2062	1.58333	TMB high	GBM	Glioblastoma, IDH-mutant	WHO IV	41	1	Mutant	Non-codel
CGGA_J26	1.61111	TMB high	AOA	Anaplastic Oligdendroastrocytoma，NOS	WHO III	1966	0	Mutant	NA
CGGA_P99	1.61111	TMB high	GBM	Glioblastoma, IDH-mutant	WHO IV	679	0	Mutant	Non-codel
CGGA_P104	1.61111	TMB high	AOA	Anaplastic Oligdendroastrocytoma，NOS	WHO III	167	1	Mutant	NA
CGGA_1814	1.63889	TMB high	GBM	Glioblastoma, IDH-wildtype	WHO IV	221	1	Wildtype	Non-codel
CGGA_2075	1.66667	TMB high	GBM	Glioblastoma, IDH-wildtype	WHO IV	266	1	Wildtype	Non-codel
CGGA_1260	1.66667	TMB high	GBM	Glioblastoma, IDH-wildtype	WHO IV	177	1	Wildtype	Non-codel
CGGA_P401	1.69444	TMB high	GBM	Glioblastoma, IDH-mutant	WHO IV	788	1	Mutant	Non-codel
CGGA_1381	1.77778	TMB high	GBM	Glioblastoma, IDH-mutant	WHO IV	46	1	Mutant	Non-codel
CGGA_1656	1.80556	TMB high	GBM	Glioblastoma, IDH-wildtype	WHO IV	149	1	Wildtype	Non-codel
CGGA_P508	1.83333	TMB high	AOA	Anaplastic astrocytoma, IDH-mutant	WHO III	555	0	Mutant	Non-codel
CGGA_1985	1.83333	TMB high	GBM	Glioblastoma, IDH-mutant	WHO IV	380	1	Mutant	Non-codel
CGGA_P100	1.83333	TMB high	GBM	Glioblastoma, IDH-wildtype	WHO IV	268	1	Wildtype	Non-codel
CGGA_P512	1.88889	TMB high	GBM	Glioblastoma, IDH-wildtype	WHO IV	535	0	Wildtype	Non-codel
CGGA_P625	1.91667	TMB high	GBM	Glioblastoma, IDH-mutant	WHO IV	161	1	Mutant	Non-codel
CGGA_2047	1.97222	TMB high	GBM	Glioblastoma, IDH-wildtype	WHO IV	598	1	Wildtype	Non-codel
CGGA_P596	4.16667	TMB high	GBM	Glioblastoma, IDH-mutant	WHO IV	411	0	Mutant	Codel
CGGA_1378	5.83333	TMB high	GBM	Glioblastoma, IDH-wildtype	WHO IV	378	1	Wildtype	NA
CGGA_2088	5.94444	TMB high	GBM	Glioblastoma, IDH-wildtype	WHO IV	NA	NA	Wildtype	Non-codel
CGGA_1322	5.94444	TMB high	AOA	Anaplastic astrocytoma, IDH-mutant	WHO III	253	1	Mutant	Non-codel
CGGA_1307	10.75	TMB high	AOA	Anaplastic astrocytoma, IDH-mutant	WHO III	965	0	Mutant	Non-codel
CGGA_P609	12.2778	TMB high	GBM	Glioblastoma, IDH-wildtype	WHO IV	380	0	Wildtype	Non-codel
CGGA_1343	13.8056	TMB high	GBM	Glioblastoma, IDH-wildtype	WHO IV	94	1	Wildtype	Non-codel
CGGA_1906	20.3056	TMB high	AA	Anaplastic astrocytoma, IDH-mutant	WHO III	1054	1	Mutant	Non-codel
CGGA_P108	20.6667	TMB high	AOA	Anaplastic astrocytoma, IDH-wildtype	WHO III	1276	0	Wildtype	Non-codel
CGGA_1994	22.6111	TMB high	AO	Anaplastic oligodendroglioma, IDH-mutant and 1p/19q-codeleted	WHO III	862	0	Mutant	Codel
CGGA_1394	24.8056	TMB high	GBM	Glioblastoma, IDH-mutant	WHO IV	139	1	Mutant	Non-codel
CGGA_2006	26.0278	TMB high	AA	Anaplastic astrocytoma, IDH-mutant	WHO III	626	1	Mutant	Non-codel
CGGA_P87	32.5	TMB high	GBM	Glioblastoma, IDH-mutant	WHO IV	240	1	Mutant	Non-codel
CGGA_P604	41.6944	TMB high	AOA	Anaplastic astrocytoma, IDH-wildtype	WHO III	262	1	Wildtype	Non-codel
