# Supplementary material for: Tumor mutational burden is associated with poor outcomes in diffuse glioma
Source: BMC Cancer. 2020 Mar 12;20:213. doi: 10.1186/s12885-020-6658-1 (PMC7069200; doi:10.1186/s12885-020-6658-1)
Supplement: Supplementary file 8 — Additional file 8. [file 12885_2020_6658_MOESM8_ESM.xlsx]

## Sheet: Sheet1
Genes lists which used for targeted secquencing
MSK-468	Panel A of China-312	Panel B of China-425
ABL1	ABL1	ABCB1
ACVR1	BCL6	CDC73
AGO2	CDK8	ERCC2
AKT1	EGFR	IDH2
AKT2	FBXW7	MTOR
AKT3	GRIN2A	PRKACA
ALK	KDM5A	SOX14
ALOX12B	MITF	ABCB4
AMER1	NRAS	CDH1
ANKRD11	PRDM1	ERCC3
APC	RPTOR	IFNG
AR	STK11	MUTYH
ARAF	FANCF	PRKACG
ARID1A	ABRAXAS1	SOX2
ARID1B	BCOR	ABCC2
ARID2	CDKN1A	CDK10
ARID5B	EMSY	ERCC4
ASXL1	FGF19	IFNGR1
ASXL2	GRM3	MYC
ATM	KDM5C	PRKAR1A
ATR	MLH1	SOX21
ATRX	NSD1	ADH1A
AURKA	PRKAR1A	CDK12
AURKB	RUNX1	ERCC5
AXIN1	SUFU	IGF1R
AXIN2	FOXL2	MYCL
AXL	AKT1	PRKCI
B2M	BLM	SPOP
BABAM1	CDKN1B	ADH1B
BAP1	EP300	CDK4
BARD1	FGF3	ESR1
BBC3	GSK3B	IGF2
BCL10	KDM6A	MYCN
BCL2	MLH3	PRKDC
BCL2L1	NTHL1	SPRY4
BCL2L11	PRKDC	ADH1C
BCL6	SDHA	CDK6
BCOR	SYK	ETV1
BIRC3	GREM1	IKBKE
BLM	AKT2	MYD88
BMPR1A	BRAF	PRSS1
BRAF	CDKN1C	SRC
BRCA1	EPHA3	AIP
BRCA2	FGF4	CDK8
BRD4	GSTM1	ETV4
BRIP1	KDR	IKZF1
BTK	MPL	MYH9
CALR	NTRK1	PRSS3
CARD11	PRKN	SRY
CARM1	SDHB	AKT1
CASP8	TBX3	CDKN1A
CBFB	H3F3C	ETV6
CBL	AKT3	IL7R
CCND1	BRCA1	NAT1
CCND2	CDKN2A	PTCH1
CCND3	EPHA5	STAG2
CCNE1	FGFR1	AKT2
CD274	GSTT1	CDKN1B
CD276	KEAP1	EWSR1
CD79A	MRE11	INPP4B
CD79B	NTRK2	NBN
CDC42	PTCH1	PTEN
CDC73	SDHC	STAT3
CDH1	TERT	AKT3
CDK12	HIST1H1C	CDKN1C
CDK4	ALK	EXT1
CDK6	BRCA2	IRF2
CDK8	CDKN2B	NCOR1
CDKN1A	EPHA7	PTK2
CDKN1B	FGFR2	STK11
CDKN2A	H3F3A	ALDH2
CDKN2A	KIT	CDKN2A
CDKN2B	MSH2	EXT2
CDKN2C	NTRK3	JAK1
CEBPA	PTEN	NF1
CENPA	SDHD	PTPN11
CHEK1	TET2	STMN1
CHEK2	HIST1H2BD	ALK
CIC	APC	CDKN2B
CREBBP	BRD4	EZH2
CRKL	CDKN2C	JAK2
CRLF2	EPHB1	NF2
CSDE1	FGFR3	PTPN13
CSF1R	HGF	STT3A
CSF3R	KMT2A	AMER1
CTCF	MSH3	CDKN2C
CTLA4	NUP93	FANCA
CTNNB1	PTPN11	JAK3
CUL3	SETD2	NFE2L2
CXCR4	TGFBR2	PTPRD
CYLD	HIST1H3A	SUFU
CYSLTR2	AR	APC
DAXX	BRIP1	CEBPA
DCUN1D1	CEBPA	FANCC
DDR2	ERBB2	JARID2
DICER1	FGFR4	NFKBIA
DIS3	HNF1A	QKI
DNAJB1	KMT2C	TAP1
DNMT1	MSH6	AR
DNMT3A	PALB2	CEP57
DNMT3B	PTPRD	FANCD2
DOT1L	SF3B1	JUN
DROSHA	TNFAIP3	NKX2-1
DUSP4	HIST1H3B	RAC1
E2F3	ARAF	TAP2
EED	BTK	ARAF
EGFL7	CHD1	CHD4
EGFR	ERBB3	FANCE
EIF1AX	FH	KDM5A
EIF4A2	HNF1B	NKX2-4
EIF4E	KMT2D	RAC3
ELF3	MTOR	TEK
EP300	PAX5	ARID1A
EPAS1	RAC1	CHEK1
EPCAM	SLX4	FANCF
EPHA3	TNFRSF14	KDM6A
EPHA5	HIST1H3C	NOTCH1
EPHA7	ARID1A	RAD50
EPHB1	CARD11	TEKT4
ERBB2	CHEK1	ARID1B
ERBB3	ERBB4	CHEK2
ERBB4	FLCN	FANCG
ERCC2	HRAS	KDR
ERCC3	KRAS	NOTCH2
ERCC4	MUTYH	RAD51
ERCC5	PBRM1	TERC
ERF	RAD50	ARID2
ERG	SMAD2	CREBBP
ERRFI1	TNFSF11	FANCI
ESR1	HIST1H3D	KEAP1
ETV1	ARID1B	NOTCH3
ETV6	CBFB	RAD51B
EZH1	CHEK2	TERT
EZH2	ERCC1	ARID5B
ABRAXAS1	FLT1	CRKL
TENT5C	IDH1	FANCL
FAM58A	LATS1	KIF1B
FANCA	MYC	NPM1
FANCC	PDGFRA	RAD51C
FAT1	RAD51	TET2
FBXW7	SMAD3	ASCL4
FGF19	TOP1	CSF1R
FGF3	HIST1H3E	FANCM
FGF4	ARID2	KIF5B
FGFR1	CBL	NQO1
FGFR2	CIC	RAD51D
FGFR3	ERG	TGFBR2
FGFR4	FLT3	ASXL1
FH	IDH2	CTCF
FLCN	LMOl	FAT1
FLT1	MYCL	KIT
FLT3	PDGFRB	NRAS
FLT4	RAD51B	RAD54L
FOXA1	SMAD4	THADA
FOXL2	TP53	ATF1
FOXO1	HIST1H3G	CTLA4
FOXP1	ASXL1	FBXW7
FUBP1	CCND1	KITLG
FYN	CREBBP	NRG1
GATA1	ERRFI1	RAF1
GATA2	FLT4	TMEM127
GATA3	IGF1R	ATIC
GLI1	LRP1B	CTNNB1
GNA11	MYCN	FGF19
GNAQ	PIK3CA	KLLN
GNAS	RAD51C	NSD1
GPS2	SMARCA4	RARA
GREM1	TP63	TMPRSS2
GRIN2A	HIST1H3H	ATM
GSK3B	ATM	CUL3
H3F3A	CCND2	FGFR1
H3F3B	CRKL	KMT2A
H3F3C	ESR1	NTRK1
HGF	FOXOl	RARG
HIST1H1C	IGF2	TNFAIP3
HIST1H2BD	MAP2K1	ATR
HIST1H3A	MYD88	CUX1
HIST1H3B	PIK3CB	FGFR2
HIST1H3C	RAD51D	KMT2B
HIST1H3D	SMARCB1	NTRK2
HIST1H3E	TSC1	RASGEF1A
HIST1H3F	HIST1H3I	TNFRSF11A
HIST1H3G	ATR	ATRX
HIST1H3H	CCND3	CXCR4
HIST1H3I	CRLF2	FGFR3
HIST1H3J	EZH2	KMT2C
HIST2H3C	FOXP1	NTRK3
HIST2H3D	IKBKE	RB1
HIST3H3	MAP2K2	TNFRSF14
HLA-A	NBN	AURKA
HLA-B	PIK3CG	CYLD
HNF1A	RAD52	FGFR4
HOXB13	SMO	KMT2D
HRAS	TSC2	PAK3
ICOSLG	HIST1H3J	RECQL4
ID3	ATRX	TNFRSF19
IDH1	CCNE1	AURKB
IDH2	CSF1R	CYP19A1
IFNGR1	FANCA	FH
IGF1	FUBP1	KRAS
IGF1R	IKZF1	PALB2
IGF2	MAP2K4	RELN
IKBKE	NF1	TNFSF11
IKZF1	PIK3R1	AXIN2
IL10	RAD54L	CYP2A13
IL7R	SOX9	FLCN
INHA	TSHR	LHCGR
INHBA	HIST2H3D	PALLD
INPP4A	AURKA	RET
INPP4B	CD274	TOP1
INPPL1	CTCF	AXL
INSR	FANCC	CYP2A6
IRF4	GALNT12	FLT1
IRS1	IL7R	LMO1
IRS2	MAP3K1	PARK2
JAK1	NF2	RHOA
JAK2	PIK3R2	TOP2A
JAK3	RAF1	B2M
JUN	SPEN	CYP2A7
KDM5A	U2AF1	FLT3
KDM5C	HIST3H3	LRP1B
KDM6A	AURKB	PARP1
KDR	CD79A	RICTOR
KEAP1	CTNNB1	TP53
KIT	FANCD2	BAD
KLF4	GATA1	CYP2B6
KMT2A	INHBA	FLT4
KMT2B	MCL1	LYN
KMT2C	NFE2L2	PARP2
KMT2D	PLCG2	RNF43
KNSTRN	RARA	TP63
KRAS	SPOP	BAI3
LATS1	VEGFA	CYP2C19
LATS2	IRS1	FOXA1
LMO1	AXIN1	LZTR1
LYN	CD79B	PAX5
MALT1	CUL3	ROS1
MAP2K1	FANCE	TPMT
MAP2K2	GATA2	BAK1
MAP2K4	INPP4B	CYP2C9
MAP3K1	MDM2	FOXP1
MAP3K13	NFKBIA	MAP2K1
MAP3K14	PMS1	PBRM1
MAPK1	RB1	RPTOR
MAPK3	SPTA1	TSC1
MAPKAP1	VHL	BAP1
MAX	JUN	CYP2D6
MCL1	AXL	FRG1
MDC1	CDC73	MAP2K2
MDM2	DAXX	PDCD1
MDM4	FANCG	RRM1
MED12	GATA3	TSC2
MEF2B	IRF4	BARD1
MEN1	MDM4	CYP3A4
MET	NKX2-1	GATA1
MGA	PMS2	MAP2K4
MITF	RBM10	PDCD1LG2
MLH1	SRC	RUNX1
MPL	WRN	TSHR
MRE11	POM121L12	BAX
MSH2	BAP1	CYP3A5
MSH3	CDH1	GATA2
MSH6	DDR2	MAP3K1
MSI1	FANCI	PDE11A
MSI2	GLI1	RUNX1T1
MST1	IRS2	TTF1
MST1R	MED12	BCL2
MTOR	NOTCH1	DAXX
MUTYH	POLD1	GATA3
MYC	RET	MAP3K4
MYCL	SRSF2	PDGFRA
MYCN	WT1	SBDS
MYD88	SOCS1	TUBB3
MYOD1	BARD1	BCL2L11
NBN	CDK12	DDR2
NCOA3	DICER1	GATA4
NCOR1	FANCL	MAP4K3
NEGR1	GNA11	PDGFRB
NF1	JAK1	SDC4
NF2	MEF2B	TUBB4A
NFE2L2	NOTCH2	BCR
NFKBIA	POLE	DENND1A
NKX2-1	RICTOR	GATA6
NKX3-1	STAG2	MAX
NOTCH1	XPOl	PDK1
NOTCH2	SOX2	SDHA
NOTCH3	BCL2	TUBB4B
NOTCH4	CDK4	BIRC3
NPM1	DNMT3A	DHFR
NRAS	FAT1	GNA11
NSD1	GNAQ	MCL1
NTHL1	JAK2	PGR
NTRK1	MEN1	SDHB
NTRK2	NOTCH3	TUBB6
NTRK3	PPP2R1A	BLM
NUF2	RNF43	DICER1
NUP93	STAT3	GNAQ
PAK1	XRCC2	MDM2
PAK5	TENT5C	PHOX2B
PALB2	BCL2L1	SDHC
PRKN	CDK6	TYMS
PARP1	DOT1L	BMPR1A
PAX5	FAT3	DLL3
PBRM1	GNAS	GNAS
PDCD1	JAK3	MDM4
PDCD1LG2	MET	PIK3C3
PDGFRA	NPM1	SDHD
PDGFRB	PPP2R2A	U2AF1
PDPK1	ROS1	BRAF
PGR	STAT5B	DNMT3A
PHOX2B	AMER1	GRIN2A
PIK3C2G	TERC	MECOM
PIK3C3		PIK3CA
PIK3CA		SEPT9
PIK3CB		UGT1A1
PIK3CD		BRCA1
PIK3CG		DPYD
PIK3R1		GRM3
PIK3R2		MED12
PIK3R3		PIK3R1
PIM1		SETBP1
PLCG2		VAMP2
PLK2		BRCA2
PMAIP1		DUSP2
PMS1		GRM8
PMS2		MEF2B
PNRC1		PIK3R2
POLD1		SETD2
POLE		VEGFA
PPARG		BRD4
PPM1D		EGFR
PPP2R1A		GSTM1
PPP4R2		MEN1
PPP6C		PKHD1
PRDM1		SF3B1
PRDM14		VHL
PREX2		BRIP1
PRKAR1A		EML4
PRKCI		GSTM4
PRKD1		MET
PTCH1		PLAG1
PTEN		SGK1
PTP4A1		WAS
PTPN11		BTG2
PTPRD		EP300
PTPRS		GSTM5
PTPRT		MGMT
RAB35		PLK1
RAC1		SLC34A2
RAC2		WISP3
RAD21		BTK
RAD50		EPAS1
RAD51		GSTP1
RAD51B		MITF
RAD51C		PMS1
RAD51D		SLC3A2
RAD52		WRN
RAD54L		BUB1B
RAF1		EPCAM
RARA		GSTT1
RASA1		MLH1
RB1		PMS2
RBM10		SLC7A8
RECQL		WT1
RECQL4		c11orf30
REL		EPHA2
RET		HDAC2
COP1		MLH3
RHEB		POLD1
RHOA		SMAD2
RICTOR		XPA
RIT1		CASP8
RNF43		EPHA3
ROS1		HDAC9
RPS6KA4		MLLT1
RPS6KB2		POLD3
RPTOR		SMAD3
RRAGC		XPC
RRAS		CBL
RRAS2		EPHA5
RTEL1		HGF
RUNX1		MLLT3
RXRA		POLE
RYBP		SMAD4
SDHA		XRCC1
SDHAF2		CBLB
SDHB		EPHB2
SDHC		HLA-A
SDHD		MLLT4
SESN1		POLH
SESN2		SMAD7
SESN3		YAP1
SETD2		CCND1
KMT5A		ERBB2
SF3B1		HNF1A
SH2B3		MPL
SH2D1A		POT1
SHOC2		SMARCA4
SHQ1		ZNF2
SLX4		CCNE1
SMAD2		ERBB2IP
SMAD3		HNF1B
SMAD4		MRE11A
SMARCA4		PPARD
SMARCB1		SMARCB1
SMARCD1		ZNF217
SMO		CD274
SMYD3		ERBB3
SOCS1		HRAS
SOS1		MSH2
SOX17		PPP2R1A
SOX2		SMO
SOX9		ZNF703
SPEN		CD74
SPOP		ERBB4
SPRED1		HSD3B1
SRC		MSH6
SRSF2		PRDM1
STAG2		SOS1
STAT3		CDA
STAT5A		ERCC1
STAT5B		IDH1
STK11		MTHFR
STK19		PRF1
STK40		SOX1
SUFU
SUZ12
SYK
TAP1
TAP2
TBX3
ELOC
TCF3
TCF7L2
TEK
TERT
TET1
TET2
TGFBR1
TGFBR2
TMEM127
TMPRSS2
TNFAIP3
TNFRSF14
TOP1
TP53
TP53BP1
TP63
TRAF2
TRAF7
TSC1
TSC2
TSHR
U2AF1
UPF1
VEGFA
VHL
VTCN1
NSD2
NSD3
WT1
WWTR1
XIAP
XPO1
XRCC2
YAP1
YES1
ZFHX3
