# Supplementary material for: Tumor mutational burden is associated with poor outcomes in diffuse glioma
Source: BMC Cancer. 2020 Mar 12;20:213. doi: 10.1186/s12885-020-6658-1 (PMC7069200; doi:10.1186/s12885-020-6658-1)
Supplement: Supplementary file 9 — Additional file 9. [file 12885_2020_6658_MOESM9_ESM.xlsx]

## Sheet: Sheet1
Sample ID	TMB(Exome sequencing)	mutation counts-MSK(426)	TMB-MSK(426)	mutation counts-panel A	TMB-panel A	mutation counts-panel B	TMB-panel B	group
TCGA.06.0167	0.03	0	0	0	0	0	0	GBM
TCGA.HT.7680	0.03	0	0	0	0	0	0	LGG
TCGA.HT.8107	0.03	1	0.819672	1	0.793651	1	0.833333	LGG
TCGA.P5.A5F6	0.03	0	0	0	0	0	0	LGG
TCGA.DB.A75P	0.06	1	0.819672	1	0.793651	1	0.833333	LGG
TCGA.HT.8015	0.06	1	0.819672	1	0.793651	1	0.833333	LGG
TCGA.06.0139	0.11	0	0	0	0	0	0	GBM
TCGA.FG.8189	0.11	2	1.63934	2	1.5873	1	0.833333	LGG
TCGA.HT.7691	0.11	0	0	0	0	0	0	LGG
TCGA.S9.A6WE	0.11	1	0.819672	1	0.793651	0	0	LGG
TCGA.VM.A8C9	0.11	1	0.819672	1	0.793651	1	0.833333	LGG
TCGA.DB.5278	0.14	2	1.63934	2	1.5873	1	0.833333	LGG
TCGA.HT.7880	0.14	3	2.45902	3	2.38095	3	2.5	LGG
TCGA.HT.A61A	0.14	1	0.819672	1	0.793651	1	0.833333	LGG
TCGA.P5.A72X	0.14	2	1.63934	2	1.5873	2	1.66667	LGG
TCGA.TM.A84R	0.14	1	0.819672	1	0.793651	1	0.833333	LGG
TCGA.06.0240	0.17	0	0	0	0	1	0.833333	GBM
TCGA.DB.A64U	0.17	1	0.819672	1	0.793651	1	0.833333	LGG
TCGA.DU.6406	0.17	1	0.819672	0	0	0	0	LGG
TCGA.E1.A7YY	0.17	3	2.45902	3	2.38095	1	0.833333	LGG
TCGA.HW.7486	0.17	1	0.819672	1	0.793651	1	0.833333	LGG
TCGA.KT.A74X	0.17	3	2.45902	2	1.5873	2	1.66667	LGG
TCGA.R8.A6YH	0.17	2	1.63934	2	1.5873	2	1.66667	LGG
TCGA.S9.A7J2	0.17	2	1.63934	2	1.5873	1	0.833333	LGG
TCGA.VM.A8CH	0.17	1	0.819672	1	0.793651	1	0.833333	LGG
TCGA.DB.A64S	0.19	3	2.45902	3	2.38095	3	2.5	LGG
TCGA.FG.6691	0.19	1	0.819672	1	0.793651	1	0.833333	LGG
TCGA.HT.7471	0.19	2	1.63934	2	1.5873	2	1.66667	LGG
TCGA.HT.7483	0.19	2	1.63934	2	1.5873	2	1.66667	LGG
TCGA.HT.7881	0.19	1	0.819672	1	0.793651	1	0.833333	LGG
TCGA.QH.A6XA	0.19	2	1.63934	2	1.5873	2	1.66667	LGG
TCGA.WY.A85A	0.19	3	2.45902	3	2.38095	3	2.5	LGG
TCGA.08.0386	0.22	0	0	0	0	0	0	GBM
TCGA.DB.5276	0.22	1	0.819672	1	0.793651	1	0.833333	LGG
TCGA.DB.A4XA	0.22	3	2.45902	3	2.38095	3	2.5	LGG
TCGA.DU.5870	0.22	3	2.45902	3	2.38095	2	1.66667	LGG
TCGA.DU.A7TG	0.22	1	0.819672	1	0.793651	1	0.833333	LGG
TCGA.HT.7695	0.22	1	0.819672	1	0.793651	1	0.833333	LGG
TCGA.HT.A74L	0.22	1	0.819672	1	0.793651	1	0.833333	LGG
TCGA.VV.A86M	0.22	2	1.63934	2	1.5873	2	1.66667	LGG
TCGA.32.1980	0.25	1	0.819672	1	0.793651	0	0	GBM
TCGA.DB.A64R	0.25	2	1.63934	1	0.793651	1	0.833333	LGG
TCGA.DU.6404	0.25	0	0	0	0	0	0	LGG
TCGA.DU.A6S6	0.25	2	1.63934	1	0.793651	1	0.833333	LGG
TCGA.HT.7472	0.25	2	1.63934	1	0.793651	1	0.833333	LGG
TCGA.HT.7676	0.25	2	1.63934	2	1.5873	2	1.66667	LGG
TCGA.HT.7681	0.25	4	3.27869	4	3.1746	3	2.5	LGG
TCGA.HT.7877	0.25	2	1.63934	2	1.5873	1	0.833333	LGG
TCGA.HT.8111	0.25	3	2.45902	3	2.38095	3	2.5	LGG
TCGA.HW.7491	0.25	2	1.63934	2	1.5873	1	0.833333	LGG
TCGA.CS.4938	0.28	2	1.63934	2	1.5873	2	1.66667	LGG
TCGA.FG.8187	0.28	2	1.63934	2	1.5873	2	1.66667	LGG
TCGA.HT.7468	0.28	4	3.27869	4	3.1746	3	2.5	LGG
TCGA.HT.7602	0.28	4	3.27869	4	3.1746	4	3.33333	LGG
TCGA.HT.7608	0.28	3	2.45902	3	2.38095	3	2.5	LGG
TCGA.HT.7857	0.28	2	1.63934	2	1.5873	2	1.66667	LGG
TCGA.HT.8010	0.28	1	0.819672	1	0.793651	1	0.833333	LGG
TCGA.HT.8012	0.28	1	0.819672	1	0.793651	1	0.833333	LGG
TCGA.HT.8108	0.28	2	1.63934	1	0.793651	2	1.66667	LGG
TCGA.VM.A8CE	0.28	1	0.819672	1	0.793651	1	0.833333	LGG
TCGA.WY.A85B	0.28	3	2.45902	3	2.38095	3	2.5	LGG
TCGA.DU.8163	0.31	5	4.09836	5	3.96825	4	3.33333	LGG
TCGA.DU.A6S2	0.31	2	1.63934	2	1.5873	1	0.833333	LGG
TCGA.E1.A7YW	0.31	1	0.819672	1	0.793651	1	0.833333	LGG
TCGA.FG.7638	0.31	4	3.27869	4	3.1746	3	2.5	LGG
TCGA.HT.7474	0.31	1	0.819672	1	0.793651	1	0.833333	LGG
TCGA.HT.7879	0.31	2	1.63934	2	1.5873	4	3.33333	LGG
TCGA.HT.A618	0.31	1	0.819672	1	0.793651	1	0.833333	LGG
TCGA.HW.7495	0.31	1	0.819672	1	0.793651	1	0.833333	LGG
TCGA.P5.A5EW	0.31	2	1.63934	2	1.5873	2	1.66667	LGG
TCGA.P5.A781	0.31	2	1.63934	2	1.5873	2	1.66667	LGG
TCGA.QH.A870	0.31	5	4.09836	5	3.96825	6	5	LGG
TCGA.RY.A83X	0.31	1	0.819672	1	0.793651	1	0.833333	LGG
TCGA.RY.A847	0.31	1	0.819672	1	0.793651	2	1.66667	LGG
TCGA.S9.A6U5	0.31	2	1.63934	1	0.793651	2	1.66667	LGG
TCGA.S9.A6U9	0.31	1	0.819672	1	0.793651	1	0.833333	LGG
TCGA.S9.A7IQ	0.31	1	0.819672	1	0.793651	1	0.833333	LGG
TCGA.TM.A84S	0.31	3	2.45902	3	2.38095	3	2.5	LGG
TCGA.06.0141	0.33	0	0	0	0	0	0	GBM
TCGA.14.1043	0.33	3	2.45902	3	2.38095	3	2.5	GBM
TCGA.28.5218	0.33	0	0	0	0	0	0	GBM
TCGA.DB.5273	0.33	4	3.27869	3	2.38095	3	2.5	LGG
TCGA.DB.A64O	0.33	1	0.819672	2	1.5873	2	1.66667	LGG
TCGA.DH.A66F	0.33	2	1.63934	2	1.5873	2	1.66667	LGG
TCGA.DU.6408	0.33	5	4.09836	4	3.1746	3	2.5	LGG
TCGA.DU.7009	0.33	1	0.819672	1	0.793651	1	0.833333	LGG
TCGA.DU.8162	0.33	1	0.819672	0	0	0	0	LGG
TCGA.DU.A7T8	0.33	3	2.45902	3	2.38095	3	2.5	LGG
TCGA.E1.A7Z4	0.33	2	1.63934	3	2.38095	3	2.5	LGG
TCGA.FG.7634	0.33	2	1.63934	2	1.5873	2	1.66667	LGG
TCGA.FG.A4MT	0.33	3	2.45902	3	2.38095	3	2.5	LGG
TCGA.FN.7833	0.33	3	2.45902	3	2.38095	3	2.5	LGG
TCGA.HT.7485	0.33	3	2.45902	3	2.38095	3	2.5	LGG
TCGA.HT.7610	0.33	5	4.09836	5	3.96825	4	3.33333	LGG
TCGA.HT.A616	0.33	2	1.63934	2	1.5873	2	1.66667	LGG
TCGA.QH.A6CY	0.33	2	1.63934	2	1.5873	3	2.5	LGG
TCGA.RY.A840	0.33	2	1.63934	2	1.5873	2	1.66667	LGG
TCGA.RY.A843	0.33	1	0.819672	1	0.793651	1	0.833333	LGG
TCGA.S9.A6U1	0.33	1	0.819672	1	0.793651	1	0.833333	LGG
TCGA.TM.A84C	0.33	2	1.63934	1	0.793651	0	0	LGG
TCGA.TQ.A7RK	0.33	2	1.63934	2	1.5873	2	1.66667	LGG
TCGA.CS.6668	0.36	0	0	1	0.793651	1	0.833333	LGG
TCGA.DB.A4XG	0.36	2	1.63934	2	1.5873	3	2.5	LGG
TCGA.DB.A75O	0.36	1	0.819672	1	0.793651	1	0.833333	LGG
TCGA.DU.5853	0.36	3	2.45902	3	2.38095	3	2.5	LGG
TCGA.DU.A7TC	0.36	3	2.45902	3	2.38095	3	2.5	LGG
TCGA.E1.5311	0.36	4	3.27869	3	2.38095	2	1.66667	LGG
TCGA.E1.A7Z3	0.36	1	0.819672	1	0.793651	1	0.833333	LGG
TCGA.E1.A7Z6	0.36	2	1.63934	2	1.5873	2	1.66667	LGG
TCGA.HT.7473	0.36	2	1.63934	2	1.5873	2	1.66667	LGG
TCGA.HT.7620	0.36	2	1.63934	2	1.5873	1	0.833333	LGG
TCGA.HT.7686	0.36	2	1.63934	2	1.5873	2	1.66667	LGG
TCGA.HT.8113	0.36	2	1.63934	1	0.793651	1	0.833333	LGG
TCGA.HT.8114	0.36	2	1.63934	2	1.5873	2	1.66667	LGG
TCGA.HT.A4DV	0.36	1	0.819672	1	0.793651	0	0	LGG
TCGA.HW.7487	0.36	3	2.45902	3	2.38095	2	1.66667	LGG
TCGA.HW.7489	0.36	3	2.45902	3	2.38095	3	2.5	LGG
TCGA.HW.A5KM	0.36	2	1.63934	2	1.5873	2	1.66667	LGG
TCGA.QH.A6CS	0.36	1	0.819672	1	0.793651	2	1.66667	LGG
TCGA.QH.A6CU	0.36	1	0.819672	1	0.793651	1	0.833333	LGG
TCGA.QH.A6X3	0.36	2	1.63934	2	1.5873	2	1.66667	LGG
TCGA.QH.A86X	0.36	1	0.819672	1	0.793651	1	0.833333	LGG
TCGA.S9.A6WI	0.36	1	0.819672	1	0.793651	1	0.833333	LGG
TCGA.S9.A7J1	0.36	1	0.819672	1	0.793651	1	0.833333	LGG
TCGA.TM.A84F	0.36	4	3.27869	4	3.1746	4	3.33333	LGG
TCGA.TM.A84L	0.36	2	1.63934	2	1.5873	2	1.66667	LGG
TCGA.TQ.A7RV	0.36	3	2.45902	3	2.38095	4	3.33333	LGG
TCGA.06.0132	0.39	0	0	0	0	0	0	GBM
TCGA.06.0142	0.39	0	0	0	0	0	0	GBM
TCGA.06.0881	0.39	1	0.819672	1	0.793651	1	0.833333	GBM
TCGA.CS.4944	0.39	2	1.63934	2	1.5873	2	1.66667	LGG
TCGA.DB.5280	0.39	2	1.63934	2	1.5873	2	1.66667	LGG
TCGA.DB.A4XC	0.39	2	1.63934	3	2.38095	2	1.66667	LGG
TCGA.DH.5140	0.39	3	2.45902	2	1.5873	2	1.66667	LGG
TCGA.DH.A7UT	0.39	2	1.63934	2	1.5873	3	2.5	LGG
TCGA.DU.6394	0.39	1	0.819672	1	0.793651	1	0.833333	LGG
TCGA.DU.7011	0.39	3	2.45902	3	2.38095	3	2.5	LGG
TCGA.DU.7299	0.39	2	1.63934	2	1.5873	2	1.66667	LGG
TCGA.FG.6689	0.39	3	2.45902	3	2.38095	3	2.5	LGG
TCGA.FG.A6J1	0.39	1	0.819672	1	0.793651	2	1.66667	LGG
TCGA.FG.A70Y	0.39	2	1.63934	2	1.5873	2	1.66667	LGG
TCGA.P5.A5ET	0.39	2	1.63934	2	1.5873	2	1.66667	LGG
TCGA.P5.A77X	0.39	2	1.63934	2	1.5873	1	0.833333	LGG
TCGA.QH.A65S	0.39	1	0.819672	1	0.793651	1	0.833333	LGG
TCGA.QH.A6X5	0.39	3	2.45902	3	2.38095	2	1.66667	LGG
TCGA.R8.A6ML	0.39	1	0.819672	1	0.793651	1	0.833333	LGG
TCGA.S9.A6TU	0.39	2	1.63934	2	1.5873	2	1.66667	LGG
TCGA.S9.A6WG	0.39	4	3.27869	4	3.1746	4	3.33333	LGG
TCGA.S9.A7R1	0.39	2	1.63934	3	2.38095	2	1.66667	LGG
TCGA.S9.A7R7	0.39	3	2.45902	3	2.38095	3	2.5	LGG
TCGA.TQ.A7RO	0.39	3	2.45902	4	3.1746	3	2.5	LGG
TCGA.TQ.A7RS	0.39	4	3.27869	4	3.1746	2	1.66667	LGG
TCGA.VM.A8CD	0.39	1	0.819672	1	0.793651	2	1.66667	LGG
TCGA.CS.4943	0.42	3	2.45902	3	2.38095	3	2.5	LGG
TCGA.DB.5270	0.42	5	4.09836	3	2.38095	3	2.5	LGG
TCGA.DB.A64Q	0.42	2	1.63934	2	1.5873	3	2.5	LGG
TCGA.DU.5851	0.42	2	1.63934	2	1.5873	1	0.833333	LGG
TCGA.DU.7294	0.42	3	2.45902	2	1.5873	1	0.833333	LGG
TCGA.DU.7304	0.42	3	2.45902	3	2.38095	3	2.5	LGG
TCGA.DU.A6S3	0.42	2	1.63934	2	1.5873	1	0.833333	LGG
TCGA.FG.8191	0.42	4	3.27869	3	2.38095	3	2.5	LGG
TCGA.FG.A60K	0.42	2	1.63934	2	1.5873	2	1.66667	LGG
TCGA.FG.A87N	0.42	1	0.819672	1	0.793651	1	0.833333	LGG
TCGA.HT.7692	0.42	3	2.45902	3	2.38095	3	2.5	LGG
TCGA.HT.7858	0.42	3	2.45902	2	1.5873	2	1.66667	LGG
TCGA.HT.A5RB	0.42	2	1.63934	2	1.5873	2	1.66667	LGG
TCGA.HT.A617	0.42	1	0.819672	1	0.793651	2	1.66667	LGG
TCGA.HT.A74O	0.42	2	1.63934	1	0.793651	1	0.833333	LGG
TCGA.HW.8320	0.42	1	0.819672	1	0.793651	1	0.833333	LGG
TCGA.HW.8322	0.42	2	1.63934	2	1.5873	2	1.66667	LGG
TCGA.P5.A5F1	0.42	3	2.45902	3	2.38095	3	2.5	LGG
TCGA.P5.A737	0.42	1	0.819672	1	0.793651	1	0.833333	LGG
TCGA.QH.A65X	0.42	2	1.63934	2	1.5873	2	1.66667	LGG
TCGA.TQ.A7RF	0.42	2	1.63934	2	1.5873	2	1.66667	LGG
TCGA.TQ.A7RQ	0.42	2	1.63934	2	1.5873	1	0.833333	LGG
TCGA.06.0151	0.44	1	0.819672	1	0.793651	1	0.833333	GBM
TCGA.06.0189	0.44	2	1.63934	2	1.5873	3	2.5	GBM
TCGA.06.1806	0.44	2	1.63934	2	1.5873	2	1.66667	GBM
TCGA.06.5410	0.44	0	0	1	0.793651	2	1.66667	GBM
TCGA.19.5947	0.44	1	0.819672	1	0.793651	1	0.833333	GBM
TCGA.CS.5394	0.44	2	1.63934	2	1.5873	1	0.833333	LGG
TCGA.DB.A4XF	0.44	2	1.63934	2	1.5873	2	1.66667	LGG
TCGA.DU.6395	0.44	3	2.45902	3	2.38095	3	2.5	LGG
TCGA.DU.6397	0.44	2	1.63934	2	1.5873	2	1.66667	LGG
TCGA.E1.5322	0.44	2	1.63934	2	1.5873	2	1.66667	LGG
TCGA.F6.A8O3	0.44	4	3.27869	4	3.1746	6	5	LGG
TCGA.HT.7479	0.44	2	1.63934	2	1.5873	2	1.66667	LGG
TCGA.HT.7601	0.44	3	2.45902	3	2.38095	3	2.5	LGG
TCGA.HT.7694	0.44	3	2.45902	3	2.38095	2	1.66667	LGG
TCGA.HT.7854	0.44	1	0.819672	1	0.793651	1	0.833333	LGG
TCGA.HT.8018	0.44	3	2.45902	3	2.38095	3	2.5	LGG
TCGA.HT.A5R7	0.44	1	0.819672	1	0.793651	1	0.833333	LGG
TCGA.HW.A5KL	0.44	4	3.27869	4	3.1746	5	4.16667	LGG
TCGA.P5.A77W	0.44	1	0.819672	1	0.793651	1	0.833333	LGG
TCGA.QH.A65V	0.44	2	1.63934	2	1.5873	2	1.66667	LGG
TCGA.R8.A6MK	0.44	2	1.63934	2	1.5873	2	1.66667	LGG
TCGA.S9.A6TY	0.44	1	0.819672	1	0.793651	2	1.66667	LGG
TCGA.S9.A6UB	0.44	3	2.45902	4	3.1746	2	1.66667	LGG
TCGA.S9.A7J3	0.44	2	1.63934	2	1.5873	1	0.833333	LGG
TCGA.TQ.A7RG	0.44	1	0.819672	1	0.793651	1	0.833333	LGG
TCGA.TQ.A7RR	0.44	3	2.45902	3	2.38095	3	2.5	LGG
TCGA.VM.A8CB	0.44	2	1.63934	2	1.5873	1	0.833333	LGG
TCGA.02.0033	0.47	3	2.45902	4	3.1746	4	3.33333	GBM
TCGA.14.1821	0.47	4	3.27869	4	3.1746	4	3.33333	GBM
TCGA.CS.5393	0.47	4	3.27869	4	3.1746	4	3.33333	LGG
TCGA.CS.6290	0.47	3	2.45902	3	2.38095	3	2.5	LGG
TCGA.DB.A4X9	0.47	3	2.45902	3	2.38095	3	2.5	LGG
TCGA.DB.A64P	0.47	3	2.45902	3	2.38095	1	0.833333	LGG
TCGA.DH.5141	0.47	2	1.63934	1	0.793651	1	0.833333	LGG
TCGA.DU.6407	0.47	2	1.63934	2	1.5873	3	2.5	LGG
TCGA.DU.6542	0.47	2	1.63934	2	1.5873	2	1.66667	LGG
TCGA.DU.7019	0.47	2	1.63934	2	1.5873	2	1.66667	LGG
TCGA.E1.5305	0.47	2	1.63934	2	1.5873	2	1.66667	LGG
TCGA.E1.5319	0.47	2	1.63934	2	1.5873	1	0.833333	LGG
TCGA.FG.A713	0.47	2	1.63934	2	1.5873	1	0.833333	LGG
TCGA.HT.7855	0.47	2	1.63934	2	1.5873	2	1.66667	LGG
TCGA.HT.7873	0.47	1	0.819672	1	0.793651	1	0.833333	LGG
TCGA.HT.8563	0.47	3	2.45902	3	2.38095	3	2.5	LGG
TCGA.HW.7490	0.47	2	1.63934	2	1.5873	3	2.5	LGG
TCGA.P5.A5EX	0.47	1	0.819672	1	0.793651	1	0.833333	LGG
TCGA.P5.A730	0.47	1	0.819672	1	0.793651	1	0.833333	LGG
TCGA.P5.A735	0.47	3	2.45902	3	2.38095	2	1.66667	LGG
TCGA.QH.A65Z	0.47	2	1.63934	2	1.5873	2	1.66667	LGG
TCGA.QH.A6CZ	0.47	5	4.09836	5	3.96825	3	2.5	LGG
TCGA.QH.A6X4	0.47	1	0.819672	1	0.793651	1	0.833333	LGG
TCGA.S9.A6U2	0.47	5	4.09836	4	3.1746	3	2.5	LGG
TCGA.S9.A6U8	0.47	3	2.45902	3	2.38095	3	2.5	LGG
TCGA.S9.A6WP	0.47	3	2.45902	2	1.5873	2	1.66667	LGG
TCGA.TM.A84T	0.47	3	2.45902	3	2.38095	3	2.5	LGG
TCGA.06.5414	0.5	0	0	0	0	0	0	GBM
TCGA.06.6701	0.5	4	3.27869	4	3.1746	4	3.33333	GBM
TCGA.19.A60I	0.5	0	0	0	0	0	0	GBM
TCGA.DB.A64V	0.5	3	2.45902	3	2.38095	2	1.66667	LGG
TCGA.DU.6401	0.5	3	2.45902	3	2.38095	3	2.5	LGG
TCGA.DU.7301	0.5	3	2.45902	3	2.38095	3	2.5	LGG
TCGA.E1.A7YH	0.5	4	3.27869	3	2.38095	3	2.5	LGG
TCGA.EZ.7264	0.5	2	1.63934	2	1.5873	1	0.833333	LGG
TCGA.FG.8182	0.5	2	1.63934	2	1.5873	3	2.5	LGG
TCGA.HT.7476	0.5	2	1.63934	2	1.5873	2	1.66667	LGG
TCGA.HT.7480	0.5	2	1.63934	1	0.793651	2	1.66667	LGG
TCGA.HT.7603	0.5	2	1.63934	2	1.5873	2	1.66667	LGG
TCGA.HT.7690	0.5	5	4.09836	5	3.96825	6	5	LGG
TCGA.HW.A5KJ	0.5	2	1.63934	2	1.5873	1	0.833333	LGG
TCGA.P5.A5EU	0.5	3	2.45902	3	2.38095	3	2.5	LGG
TCGA.P5.A72Z	0.5	3	2.45902	3	2.38095	1	0.833333	LGG
TCGA.P5.A731	0.5	2	1.63934	2	1.5873	2	1.66667	LGG
TCGA.S9.A6TW	0.5	3	2.45902	3	2.38095	4	3.33333	LGG
TCGA.S9.A6TZ	0.5	2	1.63934	2	1.5873	3	2.5	LGG
TCGA.S9.A7IY	0.5	3	2.45902	3	2.38095	2	1.66667	LGG
TCGA.S9.A7IZ	0.5	2	1.63934	1	0.793651	1	0.833333	LGG
TCGA.TM.A84Q	0.5	2	1.63934	3	2.38095	3	2.5	LGG
TCGA.TQ.A7RN	0.5	2	1.63934	2	1.5873	3	2.5	LGG
TCGA.W9.A837	0.5	2	1.63934	2	1.5873	2	1.66667	LGG
TCGA.06.0130	0.53	2	1.63934	2	1.5873	2	1.66667	GBM
TCGA.14.1456	0.53	4	3.27869	4	3.1746	4	3.33333	GBM
TCGA.28.5215	0.53	0	0	0	0	0	0	GBM
TCGA.32.4209	0.53	0	0	0	0	1	0.833333	GBM
TCGA.DB.A4XE	0.53	2	1.63934	2	1.5873	2	1.66667	LGG
TCGA.DU.7302	0.53	1	0.819672	1	0.793651	1	0.833333	LGG
TCGA.FG.8186	0.53	1	0.819672	1	0.793651	1	0.833333	LGG
TCGA.FG.8188	0.53	4	3.27869	5	3.96825	5	4.16667	LGG
TCGA.FG.A60L	0.53	1	0.819672	1	0.793651	1	0.833333	LGG
TCGA.HT.7605	0.53	1	0.819672	1	0.793651	1	0.833333	LGG
TCGA.HT.7606	0.53	3	2.45902	3	2.38095	3	2.5	LGG
TCGA.HT.7609	0.53	3	2.45902	2	1.5873	2	1.66667	LGG
TCGA.HT.7611	0.53	4	3.27869	4	3.1746	4	3.33333	LGG
TCGA.HT.A5R5	0.53	4	3.27869	4	3.1746	4	3.33333	LGG
TCGA.HT.A74J	0.53	3	2.45902	3	2.38095	3	2.5	LGG
TCGA.HT.A74K	0.53	2	1.63934	3	2.38095	3	2.5	LGG
TCGA.S9.A7R4	0.53	2	1.63934	2	1.5873	3	2.5	LGG
TCGA.TQ.A7RI	0.53	2	1.63934	2	1.5873	1	0.833333	LGG
TCGA.12.3653	0.56	2	1.63934	2	1.5873	6	5	GBM
TCGA.14.0781	0.56	3	2.45902	3	2.38095	3	2.5	GBM
TCGA.26.6173	0.56	1	0.819672	1	0.793651	1	0.833333	GBM
TCGA.28.2499	0.56	0	0	0	0	0	0	GBM
TCGA.28.2510	0.56	1	0.819672	1	0.793651	1	0.833333	GBM
TCGA.41.3915	0.56	2	1.63934	2	1.5873	2	1.66667	GBM
TCGA.CS.4942	0.56	5	4.09836	4	3.1746	3	2.5	LGG
TCGA.DB.A75K	0.56	3	2.45902	4	3.1746	4	3.33333	LGG
TCGA.DB.A75M	0.56	6	4.91803	6	4.7619	5	4.16667	LGG
TCGA.DH.5143	0.56	3	2.45902	2	1.5873	2	1.66667	LGG
TCGA.DU.5871	0.56	4	3.27869	4	3.1746	4	3.33333	LGG
TCGA.DU.6393	0.56	2	1.63934	2	1.5873	3	2.5	LGG
TCGA.DU.8164	0.56	3	2.45902	3	2.38095	3	2.5	LGG
TCGA.DU.A6S7	0.56	4	3.27869	3	2.38095	3	2.5	LGG
TCGA.DU.A7TB	0.56	1	0.819672	1	0.793651	1	0.833333	LGG
TCGA.E1.A7YU	0.56	3	2.45902	3	2.38095	3	2.5	LGG
TCGA.F6.A8O4	0.56	1	0.819672	1	0.793651	1	0.833333	LGG
TCGA.FG.5963	0.56	4	3.27869	4	3.1746	4	3.33333	LGG
TCGA.FG.5964	0.56	2	1.63934	2	1.5873	1	0.833333	LGG
TCGA.FG.7637	0.56	3	2.45902	2	1.5873	2	1.66667	LGG
TCGA.HT.7467	0.56	1	0.819672	1	0.793651	1	0.833333	LGG
TCGA.HT.7607	0.56	2	1.63934	2	1.5873	3	2.5	LGG
TCGA.HT.7875	0.56	2	1.63934	2	1.5873	2	1.66667	LGG
TCGA.HT.7902	0.56	4	3.27869	4	3.1746	4	3.33333	LGG
TCGA.HT.8105	0.56	3	2.45902	3	2.38095	2	1.66667	LGG
TCGA.P5.A5F0	0.56	3	2.45902	3	2.38095	3	2.5	LGG
TCGA.P5.A736	0.56	3	2.45902	3	2.38095	3	2.5	LGG
TCGA.QH.A6X8	0.56	4	3.27869	4	3.1746	3	2.5	LGG
TCGA.TM.A7C5	0.56	3	2.45902	3	2.38095	2	1.66667	LGG
TCGA.TM.A84B	0.56	0	0	0	0	0	0	LGG
TCGA.TM.A84O	0.56	4	3.27869	3	2.38095	3	2.5	LGG
TCGA.VM.A8CA	0.56	3	2.45902	2	1.5873	2	1.66667	LGG
TCGA.VW.A7QS	0.56	3	2.45902	3	2.38095	3	2.5	LGG
TCGA.06.0650	0.58	1	0.819672	1	0.793651	2	1.66667	GBM
TCGA.06.A7TL	0.58	3	2.45902	3	2.38095	3	2.5	GBM
TCGA.12.1599	0.58	1	0.819672	1	0.793651	1	0.833333	GBM
TCGA.14.4157	0.58	1	0.819672	1	0.793651	2	1.66667	GBM
TCGA.19.A6J4	0.58	0	0	0	0	0	0	GBM
TCGA.27.1832	0.58	1	0.819672	1	0.793651	1	0.833333	GBM
TCGA.41.4097	0.58	2	1.63934	2	1.5873	2	1.66667	GBM
TCGA.81.5911	0.58	3	2.45902	2	1.5873	3	2.5	GBM
TCGA.CS.5396	0.58	5	4.09836	5	3.96825	4	3.33333	LGG
TCGA.DB.A4XB	0.58	3	2.45902	2	1.5873	2	1.66667	LGG
TCGA.DH.A7UV	0.58	3	2.45902	3	2.38095	2	1.66667	LGG
TCGA.DU.7008	0.58	2	1.63934	2	1.5873	2	1.66667	LGG
TCGA.DU.8166	0.58	3	2.45902	2	1.5873	3	2.5	LGG
TCGA.E1.5303	0.58	3	2.45902	3	2.38095	3	2.5	LGG
TCGA.FG.7641	0.58	3	2.45902	3	2.38095	3	2.5	LGG
TCGA.HT.7469	0.58	4	3.27869	4	3.1746	4	3.33333	LGG
TCGA.HT.7874	0.58	3	2.45902	3	2.38095	3	2.5	LGG
TCGA.HT.8013	0.58	4	3.27869	4	3.1746	4	3.33333	LGG
TCGA.HT.8106	0.58	2	1.63934	2	1.5873	2	1.66667	LGG
TCGA.HT.A614	0.58	6	4.91803	5	3.96825	5	4.16667	LGG
TCGA.HW.8321	0.58	3	2.45902	3	2.38095	3	2.5	LGG
TCGA.QH.A65R	0.58	2	1.63934	1	0.793651	2	1.66667	LGG
TCGA.R8.A73M	0.58	3	2.45902	3	2.38095	2	1.66667	LGG
TCGA.S9.A7QX	0.58	1	0.819672	1	0.793651	1	0.833333	LGG
TCGA.TM.A84M	0.58	4	3.27869	4	3.1746	2	1.66667	LGG
TCGA.06.2569	0.61	1	0.819672	1	0.793651	1	0.833333	GBM
TCGA.28.5214	0.61	1	0.819672	1	0.793651	0	0	GBM
TCGA.CS.6667	0.61	4	3.27869	4	3.1746	4	3.33333	LGG
TCGA.DH.A66G	0.61	2	1.63934	2	1.5873	2	1.66667	LGG
TCGA.DU.5849	0.61	1	0.819672	1	0.793651	1	0.833333	LGG
TCGA.DU.7013	0.61	1	0.819672	1	0.793651	2	1.66667	LGG
TCGA.DU.A5TP	0.61	4	3.27869	3	2.38095	3	2.5	LGG
TCGA.DU.A76L	0.61	0	0	0	0	0	0	LGG
TCGA.FG.A4MX	0.61	4	3.27869	3	2.38095	4	3.33333	LGG
TCGA.HT.7478	0.61	6	4.91803	6	4.7619	6	5	LGG
TCGA.HT.7481	0.61	5	4.09836	5	3.96825	5	4.16667	LGG
TCGA.HT.7677	0.61	3	2.45902	2	1.5873	3	2.5	LGG
TCGA.HT.7687	0.61	1	0.819672	1	0.793651	1	0.833333	LGG
TCGA.HW.8319	0.61	3	2.45902	3	2.38095	3	2.5	LGG
TCGA.S9.A7IX	0.61	3	2.45902	3	2.38095	3	2.5	LGG
TCGA.S9.A7QZ	0.61	3	2.45902	3	2.38095	3	2.5	LGG
TCGA.TM.A7C4	0.61	3	2.45902	2	1.5873	2	1.66667	LGG
TCGA.TM.A84G	0.61	2	1.63934	2	1.5873	2	1.66667	LGG
TCGA.WY.A858	0.61	4	3.27869	4	3.1746	4	3.33333	LGG
TCGA.WY.A859	0.61	1	0.819672	1	0.793651	1	0.833333	LGG
TCGA.WY.A85C	0.61	2	1.63934	2	1.5873	3	2.5	LGG
TCGA.06.0221	0.64	4	3.27869	2	1.5873	3	2.5	GBM
TCGA.06.5418	0.64	2	1.63934	1	0.793651	1	0.833333	GBM
TCGA.12.5299	0.64	1	0.819672	1	0.793651	1	0.833333	GBM
TCGA.14.0786	0.64	0	0	0	0	0	0	GBM
TCGA.26.1442	0.64	3	2.45902	3	2.38095	2	1.66667	GBM
TCGA.26.5133	0.64	3	2.45902	3	2.38095	3	2.5	GBM
TCGA.28.5220	0.64	1	0.819672	0	0	3	2.5	GBM
TCGA.CS.6188	0.64	0	0	0	0	0	0	LGG
TCGA.DB.A4XH	0.64	4	3.27869	2	1.5873	2	1.66667	LGG
TCGA.DH.5142	0.64	3	2.45902	4	3.1746	4	3.33333	LGG
TCGA.DH.5144	0.64	3	2.45902	3	2.38095	3	2.5	LGG
TCGA.DU.5872	0.64	3	2.45902	3	2.38095	3	2.5	LGG
TCGA.E1.A7YJ	0.64	2	1.63934	2	1.5873	4	3.33333	LGG
TCGA.E1.A7Z2	0.64	3	2.45902	2	1.5873	1	0.833333	LGG
TCGA.FG.8185	0.64	3	2.45902	2	1.5873	2	1.66667	LGG
TCGA.FG.A4MY	0.64	4	3.27869	5	3.96825	5	4.16667	LGG
TCGA.FG.A710	0.64	5	4.09836	4	3.1746	3	2.5	LGG
TCGA.HT.7693	0.64	4	3.27869	4	3.1746	4	3.33333	LGG
TCGA.P5.A5F2	0.64	4	3.27869	3	2.38095	4	3.33333	LGG
TCGA.P5.A733	0.64	2	1.63934	2	1.5873	2	1.66667	LGG
TCGA.QH.A6CX	0.64	3	2.45902	3	2.38095	3	2.5	LGG
TCGA.RY.A83Y	0.64	3	2.45902	3	2.38095	3	2.5	LGG
TCGA.RY.A845	0.64	3	2.45902	3	2.38095	3	2.5	LGG
TCGA.S9.A6WO	0.64	4	3.27869	3	2.38095	4	3.33333	LGG
TCGA.S9.A7QW	0.64	3	2.45902	3	2.38095	3	2.5	LGG
TCGA.S9.A7R3	0.64	2	1.63934	2	1.5873	2	1.66667	LGG
TCGA.S9.A7R8	0.64	4	3.27869	4	3.1746	4	3.33333	LGG
TCGA.TQ.A7RU	0.64	1	0.819672	1	0.793651	1	0.833333	LGG
TCGA.06.0646	0.67	1	0.819672	1	0.793651	2	1.66667	GBM
TCGA.06.2570	0.67	3	2.45902	4	3.1746	5	4.16667	GBM
TCGA.06.5411	0.67	1	0.819672	1	0.793651	1	0.833333	GBM
TCGA.12.0616	0.67	0	0	0	0	0	0	GBM
TCGA.19.5952	0.67	2	1.63934	1	0.793651	1	0.833333	GBM
TCGA.32.2615	0.67	0	0	0	0	0	0	GBM
TCGA.74.6573	0.67	1	0.819672	1	0.793651	1	0.833333	GBM
TCGA.CS.6670	0.67	2	1.63934	1	0.793651	1	0.833333	LGG
TCGA.DB.A4XD	0.67	3	2.45902	3	2.38095	3	2.5	LGG
TCGA.DU.7298	0.67	3	2.45902	3	2.38095	3	2.5	LGG
TCGA.DU.A7TA	0.67	1	0.819672	2	1.5873	2	1.66667	LGG
TCGA.E1.5302	0.67	1	0.819672	1	0.793651	1	0.833333	LGG
TCGA.E1.A7YO	0.67	1	0.819672	1	0.793651	1	0.833333	LGG
TCGA.E1.A7YQ	0.67	2	1.63934	1	0.793651	1	0.833333	LGG
TCGA.HT.7884	0.67	1	0.819672	1	0.793651	1	0.833333	LGG
TCGA.HT.8109	0.67	2	1.63934	2	1.5873	2	1.66667	LGG
TCGA.R8.A6MO	0.67	3	2.45902	3	2.38095	2	1.66667	LGG
TCGA.S9.A6TX	0.67	2	1.63934	3	2.38095	2	1.66667	LGG
TCGA.TM.A7CF	0.67	2	1.63934	2	1.5873	2	1.66667	LGG
TCGA.TM.A84J	0.67	1	0.819672	1	0.793651	1	0.833333	LGG
TCGA.TQ.A7RH	0.67	4	3.27869	4	3.1746	4	3.33333	LGG
TCGA.VV.A829	0.67	3	2.45902	3	2.38095	2	1.66667	LGG
TCGA.06.0168	0.69	1	0.819672	2	1.5873	2	1.66667	GBM
TCGA.06.0237	0.69	2	1.63934	2	1.5873	3	2.5	GBM
TCGA.06.0878	0.69	1	0.819672	0	0	0	0	GBM
TCGA.06.0882	0.69	2	1.63934	2	1.5873	3	2.5	GBM
TCGA.06.6698	0.69	5	4.09836	5	3.96825	3	2.5	GBM
TCGA.26.A7UX	0.69	2	1.63934	2	1.5873	3	2.5	GBM
TCGA.28.5211	0.69	0	0	0	0	0	0	GBM
TCGA.32.4208	0.69	3	2.45902	3	2.38095	4	3.33333	GBM
TCGA.41.2573	0.69	1	0.819672	1	0.793651	2	1.66667	GBM
TCGA.74.6577	0.69	3	2.45902	3	2.38095	3	2.5	GBM
TCGA.76.6662	0.69	3	2.45902	3	2.38095	3	2.5	GBM
TCGA.OX.A56R	0.69	2	1.63934	2	1.5873	1	0.833333	GBM
TCGA.DB.5274	0.69	1	0.819672	1	0.793651	1	0.833333	LGG
TCGA.DH.A7US	0.69	4	3.27869	5	3.96825	3	2.5	LGG
TCGA.DU.7018	0.69	4	3.27869	4	3.1746	4	3.33333	LGG
TCGA.DU.7300	0.69	3	2.45902	2	1.5873	3	2.5	LGG
TCGA.DU.A7TD	0.69	2	1.63934	2	1.5873	2	1.66667	LGG
TCGA.HT.7684	0.69	3	2.45902	2	1.5873	2	1.66667	LGG
TCGA.HT.A4DS	0.69	1	0.819672	1	0.793651	1	0.833333	LGG
TCGA.S9.A6U6	0.69	3	2.45902	3	2.38095	3	2.5	LGG
TCGA.WH.A86K	0.69	4	3.27869	4	3.1746	4	3.33333	LGG
TCGA.WY.A85D	0.69	7	5.7377	6	4.7619	5	4.16667	LGG
TCGA.06.2561	0.72	4	3.27869	6	4.7619	5	4.16667	GBM
TCGA.06.6390	0.72	0	0	0	0	0	0	GBM
TCGA.06.A5U0	0.72	3	2.45902	3	2.38095	3	2.5	GBM
TCGA.26.1439	0.72	0	0	0	0	0	0	GBM
TCGA.74.6581	0.72	2	1.63934	2	1.5873	2	1.66667	GBM
TCGA.CS.5397	0.72	2	1.63934	1	0.793651	2	1.66667	LGG
TCGA.DB.5275	0.72	4	3.27869	4	3.1746	5	4.16667	LGG
TCGA.DB.A75L	0.72	2	1.63934	2	1.5873	2	1.66667	LGG
TCGA.DU.5847	0.72	1	0.819672	1	0.793651	1	0.833333	LGG
TCGA.DU.7290	0.72	4	3.27869	4	3.1746	4	3.33333	LGG
TCGA.DU.8161	0.72	2	1.63934	2	1.5873	2	1.66667	LGG
TCGA.DU.A5TS	0.72	2	1.63934	2	1.5873	2	1.66667	LGG
TCGA.E1.5304	0.72	4	3.27869	4	3.1746	5	4.16667	LGG
TCGA.FG.6690	0.72	6	4.91803	6	4.7619	5	4.16667	LGG
TCGA.FG.A711	0.72	2	1.63934	3	2.38095	2	1.66667	LGG
TCGA.HT.A5R9	0.72	3	2.45902	2	1.5873	2	1.66667	LGG
TCGA.HT.A615	0.72	3	2.45902	4	3.1746	3	2.5	LGG
TCGA.HW.A5KK	0.72	0	0	1	0.793651	1	0.833333	LGG
TCGA.P5.A5EZ	0.72	2	1.63934	2	1.5873	2	1.66667	LGG
TCGA.P5.A5F4	0.72	3	2.45902	3	2.38095	4	3.33333	LGG
TCGA.S9.A6WN	0.72	3	2.45902	3	2.38095	3	2.5	LGG
TCGA.S9.A6WQ	0.72	4	3.27869	3	2.38095	3	2.5	LGG
TCGA.TM.A7CA	0.72	3	2.45902	4	3.1746	4	3.33333	LGG
TCGA.TM.A84I	0.72	4	3.27869	3	2.38095	5	4.16667	LGG
TCGA.06.0129	0.75	2	1.63934	2	1.5873	2	1.66667	GBM
TCGA.06.6389	0.75	3	2.45902	3	2.38095	3	2.5	GBM
TCGA.14.0787	0.75	1	0.819672	1	0.793651	0	0	GBM
TCGA.27.1837	0.75	2	1.63934	1	0.793651	4	3.33333	GBM
TCGA.27.2524	0.75	2	1.63934	1	0.793651	1	0.833333	GBM
TCGA.28.5204	0.75	0	0	0	0	0	0	GBM
TCGA.32.1986	0.75	1	0.819672	2	1.5873	2	1.66667	GBM
TCGA.32.4213	0.75	1	0.819672	1	0.793651	0	0	GBM
TCGA.74.6584	0.75	0	0	0	0	2	1.66667	GBM
TCGA.DH.A66B	0.75	2	1.63934	2	1.5873	4	3.33333	LGG
TCGA.DU.6410	0.75	3	2.45902	3	2.38095	3	2.5	LGG
TCGA.DU.7015	0.75	2	1.63934	2	1.5873	2	1.66667	LGG
TCGA.DU.7292	0.75	1	0.819672	1	0.793651	1	0.833333	LGG
TCGA.DU.7309	0.75	2	1.63934	2	1.5873	2	1.66667	LGG
TCGA.DU.A5TU	0.75	4	3.27869	4	3.1746	4	3.33333	LGG
TCGA.E1.A7YM	0.75	1	0.819672	1	0.793651	1	0.833333	LGG
TCGA.FG.7636	0.75	4	3.27869	4	3.1746	4	3.33333	LGG
TCGA.KT.A7W1	0.75	6	4.91803	5	3.96825	6	5	LGG
TCGA.P5.A72W	0.75	4	3.27869	4	3.1746	4	3.33333	LGG
TCGA.S9.A6TV	0.75	3	2.45902	3	2.38095	3	2.5	LGG
TCGA.S9.A6UA	0.75	1	0.819672	1	0.793651	1	0.833333	LGG
TCGA.VM.A8C8	0.75	5	4.09836	4	3.1746	4	3.33333	LGG
TCGA.VM.A8CF	0.75	4	3.27869	4	3.1746	4	3.33333	LGG
TCGA.12.0618	0.78	1	0.819672	2	1.5873	2	1.66667	GBM
TCGA.27.2519	0.78	1	0.819672	2	1.5873	3	2.5	GBM
TCGA.28.5207	0.78	3	2.45902	3	2.38095	3	2.5	GBM
TCGA.41.2571	0.78	1	0.819672	2	1.5873	1	0.833333	GBM
TCGA.RR.A6KB	0.78	2	1.63934	2	1.5873	2	1.66667	GBM
TCGA.CS.5390	0.78	3	2.45902	3	2.38095	2	1.66667	LGG
TCGA.CS.6666	0.78	2	1.63934	1	0.793651	1	0.833333	LGG
TCGA.DU.5854	0.78	0	0	0	0	1	0.833333	LGG
TCGA.DU.8158	0.78	3	2.45902	3	2.38095	3	2.5	LGG
TCGA.E1.A7YV	0.78	1	0.819672	1	0.793651	1	0.833333	LGG
TCGA.FG.5965	0.78	5	4.09836	3	2.38095	5	4.16667	LGG
TCGA.S9.A89V	0.78	2	1.63934	2	1.5873	2	1.66667	LGG
TCGA.TQ.A8XE	0.78	4	3.27869	3	2.38095	4	3.33333	LGG
TCGA.06.0140	0.81	3	2.45902	2	1.5873	1	0.833333	GBM
TCGA.06.0187	0.81	2	1.63934	3	2.38095	3	2.5	GBM
TCGA.06.0219	0.81	1	0.819672	0	0	1	0.833333	GBM
TCGA.06.5408	0.81	0	0	0	0	0	0	GBM
TCGA.06.5415	0.81	1	0.819672	0	0	1	0.833333	GBM
TCGA.12.0688	0.81	2	1.63934	2	1.5873	3	2.5	GBM
TCGA.14.0740	0.81	1	0.819672	1	0.793651	1	0.833333	GBM
TCGA.14.0862	0.81	1	0.819672	2	1.5873	2	1.66667	GBM
TCGA.14.1829	0.81	1	0.819672	0	0	1	0.833333	GBM
TCGA.26.5139	0.81	1	0.819672	1	0.793651	1	0.833333	GBM
TCGA.27.1830	0.81	3	2.45902	1	0.793651	3	2.5	GBM
TCGA.32.1991	0.81	2	1.63934	2	1.5873	2	1.66667	GBM
TCGA.76.6282	0.81	3	2.45902	3	2.38095	3	2.5	GBM
TCGA.DB.5279	0.81	5	4.09836	3	2.38095	3	2.5	LGG
TCGA.DB.A64W	0.81	4	3.27869	4	3.1746	3	2.5	LGG
TCGA.DU.6396	0.81	4	3.27869	4	3.1746	4	3.33333	LGG
TCGA.DU.6402	0.81	3	2.45902	4	3.1746	4	3.33333	LGG
TCGA.DU.A7TJ	0.81	0	0	0	0	1	0.833333	LGG
TCGA.E1.A7YI	0.81	3	2.45902	3	2.38095	3	2.5	LGG
TCGA.FG.5962	0.81	4	3.27869	3	2.38095	3	2.5	LGG
TCGA.HT.7616	0.81	2	1.63934	2	1.5873	1	0.833333	LGG
TCGA.HT.8011	0.81	2	1.63934	2	1.5873	2	1.66667	LGG
TCGA.HT.A5RA	0.81	2	1.63934	2	1.5873	3	2.5	LGG
TCGA.IK.7675	0.81	4	3.27869	4	3.1746	4	3.33333	LGG
TCGA.S9.A7J0	0.81	4	3.27869	3	2.38095	3	2.5	LGG
TCGA.S9.A7QY	0.81	1	0.819672	1	0.793651	1	0.833333	LGG
TCGA.TM.A84H	0.81	3	2.45902	3	2.38095	3	2.5	LGG
TCGA.TQ.A7RJ	0.81	5	4.09836	4	3.1746	4	3.33333	LGG
TCGA.06.0238	0.83	1	0.819672	2	1.5873	2	1.66667	GBM
TCGA.14.1395	0.83	1	0.819672	1	0.793651	1	0.833333	GBM
TCGA.14.1451	0.83	1	0.819672	0	0	1	0.833333	GBM
TCGA.14.3477	0.83	2	1.63934	1	0.793651	2	1.66667	GBM
TCGA.19.2624	0.83	2	1.63934	1	0.793651	2	1.66667	GBM
TCGA.19.4068	0.83	0	0	0	0	0	0	GBM
TCGA.19.5953	0.83	3	2.45902	3	2.38095	3	2.5	GBM
TCGA.26.5136	0.83	3	2.45902	3	2.38095	3	2.5	GBM
TCGA.27.2518	0.83	2	1.63934	2	1.5873	1	0.833333	GBM
TCGA.76.4931	0.83	1	0.819672	1	0.793651	0	0	GBM
TCGA.81.5910	0.83	5	4.09836	4	3.1746	6	5	GBM
TCGA.DB.5277	0.83	3	2.45902	2	1.5873	3	2.5	LGG
TCGA.DU.5874	0.83	1	0.819672	2	1.5873	2	1.66667	LGG
TCGA.DU.A76R	0.83	2	1.63934	3	2.38095	3	2.5	LGG
TCGA.E1.5318	0.83	1	0.819672	1	0.793651	1	0.833333	LGG
TCGA.HT.7689	0.83	2	1.63934	2	1.5873	3	2.5	LGG
TCGA.HT.7882	0.83	3	2.45902	3	2.38095	3	2.5	LGG
TCGA.HT.A61B	0.83	2	1.63934	2	1.5873	3	2.5	LGG
TCGA.HT.A61C	0.83	1	0.819672	1	0.793651	1	0.833333	LGG
TCGA.QH.A6CW	0.83	4	3.27869	4	3.1746	4	3.33333	LGG
TCGA.QH.A6XC	0.83	0	0	0	0	1	0.833333	LGG
TCGA.S9.A6U0	0.83	1	0.819672	2	1.5873	1	0.833333	LGG
TCGA.TQ.A7RP	0.83	6	4.91803	4	3.1746	5	4.16667	LGG
TCGA.06.0241	0.86	0	0	1	0.793651	1	0.833333	GBM
TCGA.06.0750	0.86	1	0.819672	1	0.793651	1	0.833333	GBM
TCGA.06.2557	0.86	1	0.819672	2	1.5873	3	2.5	GBM
TCGA.06.A6S0	0.86	1	0.819672	1	0.793651	1	0.833333	GBM
TCGA.12.0656	0.86	4	3.27869	4	3.1746	4	3.33333	GBM
TCGA.19.5958	0.86	2	1.63934	1	0.793651	2	1.66667	GBM
TCGA.19.A6J5	0.86	4	3.27869	4	3.1746	4	3.33333	GBM
TCGA.28.1747	0.86	2	1.63934	2	1.5873	3	2.5	GBM
TCGA.28.1749	0.86	1	0.819672	1	0.793651	1	0.833333	GBM
TCGA.28.1753	0.86	3	2.45902	3	2.38095	5	4.16667	GBM
TCGA.76.6193	0.86	4	3.27869	4	3.1746	4	3.33333	GBM
TCGA.76.6664	0.86	0	0	0	0	0	0	GBM
TCGA.87.5896	0.86	2	1.63934	1	0.793651	1	0.833333	GBM
TCGA.DH.A7UU	0.86	3	2.45902	4	3.1746	4	3.33333	LGG
TCGA.DU.5855	0.86	4	3.27869	4	3.1746	4	3.33333	LGG
TCGA.DU.6400	0.86	3	2.45902	3	2.38095	4	3.33333	LGG
TCGA.DU.7007	0.86	2	1.63934	2	1.5873	2	1.66667	LGG
TCGA.DU.8167	0.86	4	3.27869	3	2.38095	4	3.33333	LGG
TCGA.FG.A60J	0.86	3	2.45902	2	1.5873	2	1.66667	LGG
TCGA.FG.A6IZ	0.86	3	2.45902	3	2.38095	3	2.5	LGG
TCGA.HT.7604	0.86	4	3.27869	3	2.38095	5	4.16667	LGG
TCGA.S9.A6WL	0.86	2	1.63934	3	2.38095	3	2.5	LGG
TCGA.S9.A7R2	0.86	1	0.819672	1	0.793651	1	0.833333	LGG
TCGA.02.2483	0.89	2	1.63934	3	2.38095	3	2.5	GBM
TCGA.06.0158	0.89	1	0.819672	1	0.793651	1	0.833333	GBM
TCGA.06.0166	0.89	2	1.63934	1	0.793651	2	1.66667	GBM
TCGA.06.0188	0.89	1	0.819672	1	0.793651	2	1.66667	GBM
TCGA.06.6388	0.89	3	2.45902	3	2.38095	2	1.66667	GBM
TCGA.06.6700	0.89	0	0	0	0	1	0.833333	GBM
TCGA.06.A6S1	0.89	3	2.45902	3	2.38095	4	3.33333	GBM
TCGA.12.1602	0.89	2	1.63934	2	1.5873	1	0.833333	GBM
TCGA.27.1836	0.89	1	0.819672	1	0.793651	1	0.833333	GBM
TCGA.27.2523	0.89	0	0	0	0	0	0	GBM
TCGA.28.2502	0.89	1	0.819672	1	0.793651	1	0.833333	GBM
TCGA.28.2514	0.89	2	1.63934	1	0.793651	1	0.833333	GBM
TCGA.28.5216	0.89	3	2.45902	3	2.38095	4	3.33333	GBM
TCGA.32.4719	0.89	4	3.27869	4	3.1746	2	1.66667	GBM
TCGA.DU.A5TR	0.89	5	4.09836	5	3.96825	5	4.16667	LGG
TCGA.DU.A5TW	0.89	1	0.819672	1	0.793651	1	0.833333	LGG
TCGA.HT.7470	0.89	6	4.91803	4	3.1746	5	4.16667	LGG
TCGA.HT.7475	0.89	6	4.91803	6	4.7619	6	5	LGG
TCGA.TQ.A7RW	0.89	3	2.45902	2	1.5873	2	1.66667	LGG
TCGA.02.0055	0.92	2	1.63934	2	1.5873	2	1.66667	GBM
TCGA.06.0157	0.92	0	0	1	0.793651	1	0.833333	GBM
TCGA.06.0169	0.92	1	0.819672	0	0	1	0.833333	GBM
TCGA.06.0644	0.92	4	3.27869	3	2.38095	4	3.33333	GBM
TCGA.06.5413	0.92	1	0.819672	1	0.793651	2	1.66667	GBM
TCGA.12.0670	0.92	1	0.819672	1	0.793651	1	0.833333	GBM
TCGA.12.3648	0.92	2	1.63934	2	1.5873	0	0	GBM
TCGA.19.2619	0.92	0	0	0	0	1	0.833333	GBM
TCGA.19.5960	0.92	2	1.63934	2	1.5873	3	2.5	GBM
TCGA.28.2501	0.92	1	0.819672	0	0	0	0	GBM
TCGA.28.2509	0.92	3	2.45902	3	2.38095	2	1.66667	GBM
TCGA.28.5219	0.92	1	0.819672	1	0.793651	1	0.833333	GBM
TCGA.32.2634	0.92	4	3.27869	4	3.1746	4	3.33333	GBM
TCGA.32.2638	0.92	0	0	0	0	1	0.833333	GBM
TCGA.76.4927	0.92	3	2.45902	3	2.38095	4	3.33333	GBM
TCGA.76.6280	0.92	0	0	0	0	3	2.5	GBM
TCGA.76.6285	0.92	0	0	0	0	0	0	GBM
TCGA.76.6661	0.92	2	1.63934	2	1.5873	3	2.5	GBM
TCGA.CS.5395	0.92	3	2.45902	3	2.38095	5	4.16667	LGG
TCGA.DU.8168	0.92	3	2.45902	2	1.5873	2	1.66667	LGG
TCGA.DU.A5TY	0.92	1	0.819672	0	0	0	0	LGG
TCGA.HT.7856	0.92	3	2.45902	2	1.5873	2	1.66667	LGG
TCGA.HT.A5RC	0.92	0	0	0	0	1	0.833333	LGG
TCGA.QH.A6X9	0.92	3	2.45902	4	3.1746	3	2.5	LGG
TCGA.VW.A8FI	0.92	1	0.819672	1	0.793651	1	0.833333	LGG
TCGA.06.0171	0.94	3	2.45902	2	1.5873	3	2.5	GBM
TCGA.06.5859	0.94	2	1.63934	2	1.5873	0	0	GBM
TCGA.06.6695	0.94	4	3.27869	2	1.5873	3	2.5	GBM
TCGA.26.5132	0.94	2	1.63934	2	1.5873	2	1.66667	GBM
TCGA.32.2494	0.94	1	0.819672	0	0	1	0.833333	GBM
TCGA.4W.AA9S	0.94	1	0.819672	1	0.793651	1	0.833333	GBM
TCGA.RR.A6KC	0.94	3	2.45902	3	2.38095	2	1.66667	GBM
TCGA.CS.4941	0.94	2	1.63934	2	1.5873	2	1.66667	LGG
TCGA.CS.6186	0.94	1	0.819672	0	0	0	0	LGG
TCGA.HT.A619	0.94	2	1.63934	2	1.5873	3	2.5	LGG
TCGA.P5.A780	0.94	2	1.63934	2	1.5873	2	1.66667	LGG
TCGA.06.2567	0.97	3	2.45902	2	1.5873	2	1.66667	GBM
TCGA.12.0662	0.97	1	0.819672	1	0.793651	1	0.833333	GBM
TCGA.12.3650	0.97	1	0.819672	1	0.793651	2	1.66667	GBM
TCGA.19.4065	0.97	2	1.63934	2	1.5873	1	0.833333	GBM
TCGA.41.6646	0.97	2	1.63934	2	1.5873	2	1.66667	GBM
TCGA.76.4935	0.97	0	0	0	0	0	0	GBM
TCGA.76.6657	0.97	4	3.27869	1	0.793651	2	1.66667	GBM
TCGA.RR.A6KA	0.97	3	2.45902	2	1.5873	2	1.66667	GBM
TCGA.DB.5281	0.97	2	1.63934	2	1.5873	2	1.66667	LGG
TCGA.DH.A66D	0.97	4	3.27869	4	3.1746	4	3.33333	LGG
TCGA.DU.7012	0.97	2	1.63934	2	1.5873	3	2.5	LGG
TCGA.DU.7306	0.97	2	1.63934	1	0.793651	2	1.66667	LGG
TCGA.DU.A5TT	0.97	4	3.27869	3	2.38095	4	3.33333	LGG
TCGA.E1.A7YS	0.97	3	2.45902	2	1.5873	2	1.66667	LGG
TCGA.FG.7643	0.97	1	0.819672	1	0.793651	1	0.833333	LGG
TCGA.HT.7477	0.97	3	2.45902	4	3.1746	2	1.66667	LGG
TCGA.IK.8125	0.97	4	3.27869	4	3.1746	5	4.16667	LGG
TCGA.QH.A6CV	0.97	1	0.819672	1	0.793651	2	1.66667	LGG
TCGA.RY.A83Z	0.97	3	2.45902	4	3.1746	4	3.33333	LGG
TCGA.06.0745	1	1	0.819672	0	0	0	0	GBM
TCGA.06.0749	1	3	2.45902	3	2.38095	3	2.5	GBM
TCGA.06.6693	1	0	0	0	0	0	0	GBM
TCGA.19.2625	1	3	2.45902	3	2.38095	3	2.5	GBM
TCGA.27.1833	1	2	1.63934	2	1.5873	1	0.833333	GBM
TCGA.27.1834	1	1	0.819672	1	0.793651	2	1.66667	GBM
TCGA.27.2526	1	1	0.819672	1	0.793651	1	0.833333	GBM
TCGA.76.6191	1	3	2.45902	3	2.38095	3	2.5	GBM
TCGA.DU.6405	1	2	1.63934	2	1.5873	3	2.5	LGG
TCGA.DU.A76K	1	1	0.819672	1	0.793651	1	0.833333	LGG
TCGA.E1.A7YL	1	3	2.45902	3	2.38095	3	2.5	LGG
TCGA.HT.A74H	1	0	0	0	0	0	0	LGG
TCGA.S9.A7IS	1	4	3.27869	4	3.1746	4	3.33333	LGG
TCGA.06.0190	1.03	4	3.27869	4	3.1746	3	2.5	GBM
TCGA.06.0686	1.03	1	0.819672	1	0.793651	0	0	GBM
TCGA.06.2565	1.03	4	3.27869	3	2.38095	3	2.5	GBM
TCGA.06.5412	1.03	2	1.63934	1	0.793651	2	1.66667	GBM
TCGA.06.5417	1.03	5	4.09836	5	3.96825	5	4.16667	GBM
TCGA.14.1825	1.03	4	3.27869	3	2.38095	3	2.5	GBM
TCGA.26.5134	1.03	0	0	0	0	4	3.33333	GBM
TCGA.28.5213	1.03	2	1.63934	3	2.38095	2	1.66667	GBM
TCGA.28.6450	1.03	1	0.819672	1	0.793651	1	0.833333	GBM
TCGA.41.2572	1.03	3	2.45902	2	1.5873	2	1.66667	GBM
TCGA.DU.6399	1.03	3	2.45902	2	1.5873	2	1.66667	LGG
TCGA.06.0126	1.06	3	2.45902	1	0.793651	1	0.833333	GBM
TCGA.06.0152	1.06	0	0	0	0	1	0.833333	GBM
TCGA.06.0154	1.06	2	1.63934	1	0.793651	1	0.833333	GBM
TCGA.06.0645	1.06	1	0.819672	1	0.793651	1	0.833333	GBM
TCGA.06.A5U1	1.06	3	2.45902	2	1.5873	2	1.66667	GBM
TCGA.26.5135	1.06	0	0	1	0.793651	0	0	GBM
TCGA.27.2528	1.06	2	1.63934	3	2.38095	2	1.66667	GBM
TCGA.4W.AA9T	1.06	2	1.63934	2	1.5873	2	1.66667	GBM
TCGA.76.6192	1.06	0	0	0	0	0	0	GBM
TCGA.DH.A7UR	1.06	2	1.63934	2	1.5873	2	1.66667	LGG
TCGA.DU.A6S8	1.06	3	2.45902	2	1.5873	1	0.833333	LGG
TCGA.02.0003	1.08	5	4.09836	5	3.96825	4	3.33333	GBM
TCGA.06.0184	1.08	4	3.27869	3	2.38095	4	3.33333	GBM
TCGA.06.0210	1.08	4	3.27869	5	3.96825	3	2.5	GBM
TCGA.06.0879	1.08	1	0.819672	1	0.793651	1	0.833333	GBM
TCGA.06.A7TK	1.08	4	3.27869	4	3.1746	1	0.833333	GBM
TCGA.32.4211	1.08	1	0.819672	1	0.793651	1	0.833333	GBM
TCGA.E1.A7YK	1.08	6	4.91803	5	3.96825	6	5	LGG
TCGA.FG.A4MW	1.08	4	3.27869	4	3.1746	2	1.66667	LGG
TCGA.FG.A70Z	1.08	1	0.819672	1	0.793651	1	0.833333	LGG
TCGA.P5.A72U	1.08	2	1.63934	1	0.793651	1	0.833333	LGG
TCGA.02.2470	1.11	1	0.819672	1	0.793651	2	1.66667	GBM
TCGA.02.2485	1.11	2	1.63934	4	3.1746	3	2.5	GBM
TCGA.06.0128	1.11	3	2.45902	3	2.38095	4	3.33333	GBM
TCGA.06.0185	1.11	4	3.27869	4	3.1746	3	2.5	GBM
TCGA.06.0211	1.11	3	2.45902	2	1.5873	5	4.16667	GBM
TCGA.06.0648	1.11	0	0	0	0	0	0	GBM
TCGA.06.2559	1.11	9	7.37705	8	6.34921	7	5.83333	GBM
TCGA.12.0819	1.11	3	2.45902	3	2.38095	3	2.5	GBM
TCGA.12.1597	1.11	3	2.45902	3	2.38095	2	1.66667	GBM
TCGA.27.2521	1.11	5	4.09836	4	3.1746	3	2.5	GBM
TCGA.76.4925	1.11	1	0.819672	1	0.793651	3	2.5	GBM
TCGA.76.4929	1.11	3	2.45902	2	1.5873	3	2.5	GBM
TCGA.76.6286	1.11	4	3.27869	4	3.1746	4	3.33333	GBM
TCGA.76.6663	1.11	4	3.27869	5	3.96825	4	3.33333	GBM
TCGA.HT.8104	1.11	4	3.27869	4	3.1746	4	3.33333	LGG
TCGA.06.0213	1.14	2	1.63934	1	0.793651	2	1.66667	GBM
TCGA.14.0871	1.14	3	2.45902	3	2.38095	4	3.33333	GBM
TCGA.27.1831	1.14	2	1.63934	2	1.5873	3	2.5	GBM
TCGA.76.4926	1.14	2	1.63934	1	0.793651	3	2.5	GBM
TCGA.76.4932	1.14	1	0.819672	0	0	1	0.833333	GBM
TCGA.DH.A669	1.14	3	2.45902	3	2.38095	3	2.5	LGG
TCGA.06.0124	1.17	3	2.45902	3	2.38095	3	2.5	GBM
TCGA.06.0216	1.17	2	1.63934	1	0.793651	1	0.833333	GBM
TCGA.06.2562	1.17	2	1.63934	2	1.5873	3	2.5	GBM
TCGA.06.2564	1.17	2	1.63934	2	1.5873	2	1.66667	GBM
TCGA.06.6699	1.17	4	3.27869	2	1.5873	1	0.833333	GBM
TCGA.12.0619	1.17	4	3.27869	3	2.38095	3	2.5	GBM
TCGA.12.3652	1.17	2	1.63934	2	1.5873	2	1.66667	GBM
TCGA.14.0790	1.17	2	1.63934	3	2.38095	2	1.66667	GBM
TCGA.14.3476	1.17	1	0.819672	2	1.5873	2	1.66667	GBM
TCGA.19.5955	1.17	1	0.819672	1	0.793651	4	3.33333	GBM
TCGA.32.5222	1.17	2	1.63934	3	2.38095	2	1.66667	GBM
TCGA.DU.6403	1.17	4	3.27869	4	3.1746	4	3.33333	LGG
TCGA.E1.A7YD	1.17	5	4.09836	6	4.7619	6	5	LGG
TCGA.06.5856	1.19	0	0	0	0	3	2.5	GBM
TCGA.12.1092	1.19	1	0.819672	1	0.793651	1	0.833333	GBM
TCGA.12.5301	1.19	1	0.819672	1	0.793651	2	1.66667	GBM
TCGA.14.0789	1.19	5	4.09836	7	5.55556	6	5	GBM
TCGA.14.1453	1.19	4	3.27869	3	2.38095	3	2.5	GBM
TCGA.16.0861	1.19	1	0.819672	1	0.793651	0	0	GBM
TCGA.19.5950	1.19	1	0.819672	1	0.793651	1	0.833333	GBM
TCGA.28.5208	1.19	5	4.09836	4	3.1746	4	3.33333	GBM
TCGA.41.2575	1.19	1	0.819672	0	0	1	0.833333	GBM
TCGA.E1.5307	1.19	4	3.27869	4	3.1746	5	4.16667	LGG
TCGA.HT.7688	1.19	4	3.27869	4	3.1746	4	3.33333	LGG
TCGA.WY.A85E	1.19	6	4.91803	4	3.1746	5	4.16667	LGG
TCGA.02.2486	1.22	1	0.819672	1	0.793651	1	0.833333	GBM
TCGA.06.0939	1.22	2	1.63934	2	1.5873	1	0.833333	GBM
TCGA.12.0615	1.22	3	2.45902	3	2.38095	3	2.5	GBM
TCGA.12.1600	1.22	2	1.63934	2	1.5873	2	1.66667	GBM
TCGA.14.0736	1.22	2	1.63934	3	2.38095	2	1.66667	GBM
TCGA.14.1450	1.22	1	0.819672	1	0.793651	1	0.833333	GBM
TCGA.27.2527	1.22	2	1.63934	3	2.38095	4	3.33333	GBM
TCGA.41.3392	1.22	1	0.819672	0	0	0	0	GBM
TCGA.76.4934	1.22	3	2.45902	3	2.38095	3	2.5	GBM
TCGA.FG.6688	1.22	1	0.819672	1	0.793651	2	1.66667	LGG
TCGA.FG.A4MU	1.22	1	0.819672	0	0	0	0	LGG
TCGA.S9.A6WM	1.22	0	0	0	0	0	0	LGG
TCGA.06.0125	1.25	3	2.45902	2	1.5873	2	1.66667	GBM
TCGA.06.0192	1.25	4	3.27869	2	1.5873	3	2.5	GBM
TCGA.06.0744	1.25	1	0.819672	1	0.793651	1	0.833333	GBM
TCGA.06.6391	1.25	3	2.45902	3	2.38095	4	3.33333	GBM
TCGA.14.1823	1.25	0	0	0	0	0	0	GBM
TCGA.16.0850	1.25	1	0.819672	1	0.793651	1	0.833333	GBM
TCGA.16.1048	1.25	3	2.45902	2	1.5873	4	3.33333	GBM
TCGA.27.1835	1.25	3	2.45902	4	3.1746	1	0.833333	GBM
TCGA.32.1977	1.25	3	2.45902	3	2.38095	5	4.16667	GBM
TCGA.DU.7006	1.25	6	4.91803	4	3.1746	6	5	LGG
TCGA.E1.A7YN	1.25	2	1.63934	1	0.793651	3	2.5	LGG
TCGA.02.0047	1.28	3	2.45902	3	2.38095	2	1.66667	GBM
TCGA.06.0137	1.28	1	0.819672	0	0	0	0	GBM
TCGA.12.0692	1.28	3	2.45902	2	1.5873	3	2.5	GBM
TCGA.14.1037	1.28	1	0.819672	0	0	0	0	GBM
TCGA.19.1789	1.28	2	1.63934	2	1.5873	3	2.5	GBM
TCGA.19.2620	1.28	2	1.63934	2	1.5873	2	1.66667	GBM
TCGA.32.4210	1.28	2	1.63934	2	1.5873	3	2.5	GBM
TCGA.41.3393	1.28	3	2.45902	1	0.793651	2	1.66667	GBM
TCGA.HT.7860	1.28	2	1.63934	2	1.5873	2	1.66667	LGG
TCGA.S9.A6WH	1.28	2	1.63934	3	2.38095	3	2.5	LGG
TCGA.TM.A7C3	1.28	3	2.45902	3	2.38095	4	3.33333	LGG
TCGA.06.0214	1.31	5	4.09836	6	4.7619	6	5	GBM
TCGA.06.0875	1.31	4	3.27869	4	3.1746	4	3.33333	GBM
TCGA.FG.A87Q	1.31	2	1.63934	2	1.5873	3	2.5	LGG
TCGA.06.0174	1.33	1	0.819672	1	0.793651	1	0.833333	GBM
TCGA.06.0876	1.33	2	1.63934	2	1.5873	3	2.5	GBM
TCGA.06.0877	1.33	5	4.09836	5	3.96825	4	3.33333	GBM
TCGA.12.0821	1.33	3	2.45902	3	2.38095	3	2.5	GBM
TCGA.14.0817	1.33	1	0.819672	1	0.793651	2	1.66667	GBM
TCGA.14.1455	1.33	6	4.91803	5	3.96825	5	4.16667	GBM
TCGA.16.0846	1.33	3	2.45902	3	2.38095	4	3.33333	GBM
TCGA.16.1045	1.33	1	0.819672	1	0.793651	2	1.66667	GBM
TCGA.19.5951	1.33	2	1.63934	1	0.793651	2	1.66667	GBM
TCGA.32.1970	1.33	1	0.819672	1	0.793651	1	0.833333	GBM
TCGA.32.2491	1.33	5	4.09836	6	4.7619	5	4.16667	GBM
TCGA.74.6578	1.33	2	1.63934	2	1.5873	2	1.66667	GBM
TCGA.06.1804	1.36	2	1.63934	1	0.793651	2	1.66667	GBM
TCGA.32.1976	1.36	3	2.45902	3	2.38095	4	3.33333	GBM
TCGA.4W.AA9R	1.36	3	2.45902	4	3.1746	5	4.16667	GBM
TCGA.DU.5852	1.36	4	3.27869	4	3.1746	4	3.33333	LGG
TCGA.DU.8165	1.36	3	2.45902	5	3.96825	4	3.33333	LGG
TCGA.06.0155	1.39	2	1.63934	2	1.5873	4	3.33333	GBM
TCGA.06.0209	1.39	2	1.63934	1	0.793651	1	0.833333	GBM
TCGA.12.1598	1.39	5	4.09836	6	4.7619	6	5	GBM
TCGA.19.5959	1.39	0	0	0	0	1	0.833333	GBM
TCGA.32.1979	1.39	4	3.27869	4	3.1746	4	3.33333	GBM
TCGA.32.2495	1.39	4	3.27869	4	3.1746	4	3.33333	GBM
TCGA.DB.A64X	1.39	5	4.09836	4	3.1746	5	4.16667	LGG
TCGA.FG.6692	1.39	1	0.819672	1	0.793651	2	1.66667	LGG
TCGA.S9.A6TS	1.39	6	4.91803	7	5.55556	7	5.83333	LGG
TCGA.S9.A89Z	1.39	2	1.63934	2	1.5873	2	1.66667	LGG
TCGA.06.0195	1.42	3	2.45902	3	2.38095	4	3.33333	GBM
TCGA.12.0691	1.42	3	2.45902	3	2.38095	3	2.5	GBM
TCGA.CS.6665	1.42	1	0.819672	1	0.793651	1	0.833333	LGG
TCGA.E1.A7YE	1.42	7	5.7377	7	5.55556	7	5.83333	LGG
TCGA.TQ.A7RM	1.42	3	2.45902	3	2.38095	3	2.5	LGG
TCGA.06.2563	1.44	3	2.45902	3	2.38095	3	2.5	GBM
TCGA.12.0827	1.44	2	1.63934	2	1.5873	3	2.5	GBM
TCGA.14.1034	1.44	3	2.45902	4	3.1746	4	3.33333	GBM
TCGA.14.2554	1.44	2	1.63934	3	2.38095	4	3.33333	GBM
TCGA.32.1982	1.44	1	0.819672	1	0.793651	1	0.833333	GBM
TCGA.FG.A6J3	1.44	4	3.27869	3	2.38095	3	2.5	LGG
TCGA.06.0119	1.47	3	2.45902	3	2.38095	2	1.66667	GBM
TCGA.06.6697	1.47	3	2.45902	3	2.38095	3	2.5	GBM
TCGA.12.5295	1.47	2	1.63934	1	0.793651	1	0.833333	GBM
TCGA.DB.A64L	1.47	3	2.45902	3	2.38095	4	3.33333	LGG
TCGA.06.0747	1.5	1	0.819672	0	0	2	1.66667	GBM
TCGA.19.2629	1.5	4	3.27869	2	1.5873	3	2.5	GBM
TCGA.19.5954	1.5	3	2.45902	3	2.38095	3	2.5	GBM
TCGA.28.1746	1.5	3	2.45902	4	3.1746	3	2.5	GBM
TCGA.06.0122	1.53	1	0.819672	2	1.5873	3	2.5	GBM
TCGA.06.0173	1.53	2	1.63934	2	1.5873	1	0.833333	GBM
TCGA.06.2558	1.53	4	3.27869	4	3.1746	4	3.33333	GBM
TCGA.06.6694	1.53	3	2.45902	3	2.38095	4	3.33333	GBM
TCGA.15.0742	1.53	3	2.45902	4	3.1746	5	4.16667	GBM
TCGA.41.5651	1.56	3	2.45902	4	3.1746	1	0.833333	GBM
TCGA.76.6660	1.56	8	6.55738	6	4.7619	5	4.16667	GBM
TCGA.12.0657	1.58	3	2.45902	2	1.5873	2	1.66667	GBM
TCGA.19.2631	1.58	3	2.45902	3	2.38095	5	4.16667	GBM
TCGA.28.5209	1.58	2	1.63934	1	0.793651	2	1.66667	GBM
TCGA.76.6656	1.58	7	5.7377	4	3.1746	4	3.33333	GBM
TCGA.12.0773	1.61	3	2.45902	3	2.38095	1	0.833333	GBM
TCGA.19.1786	1.61	1	0.819672	0	0	0	0	GBM
TCGA.19.1790	1.61	5	4.09836	4	3.1746	6	5	GBM
TCGA.19.2623	1.61	3	2.45902	2	1.5873	2	1.66667	GBM
TCGA.28.2513	1.61	2	1.63934	1	0.793651	1	0.833333	GBM
TCGA.76.4928	1.61	6	4.91803	5	3.96825	4	3.33333	GBM
TCGA.74.6575	1.64	4	3.27869	5	3.96825	4	3.33333	GBM
TCGA.02.2466	1.67	6	4.91803	4	3.1746	6	5	GBM
TCGA.06.0145	1.69	5	4.09836	4	3.1746	5	4.16667	GBM
TCGA.76.6283	1.72	2	1.63934	3	2.38095	2	1.66667	GBM
TCGA.P5.A5EV	1.72	3	2.45902	3	2.38095	4	3.33333	LGG
TCGA.DU.7010	1.75	4	3.27869	4	3.1746	4	3.33333	LGG
TCGA.06.0649	1.78	3	2.45902	2	1.5873	2	1.66667	GBM
TCGA.12.0707	1.78	8	6.55738	8	6.34921	9	7.5	GBM
TCGA.06.0743	1.81	5	4.09836	4	3.1746	5	4.16667	GBM
TCGA.12.3649	1.81	3	2.45902	2	1.5873	2	1.66667	GBM
TCGA.14.0813	1.81	5	4.09836	4	3.1746	3	2.5	GBM
TCGA.HT.8110	1.81	5	4.09836	5	3.96825	4	3.33333	LGG
TCGA.26.6174	1.89	5	4.09836	4	3.1746	5	4.16667	GBM
TCGA.32.2632	1.89	4	3.27869	5	3.96825	3	2.5	GBM
TCGA.16.0849	1.97	5	4.09836	5	3.96825	4	3.33333	GBM
TCGA.12.3646	2	2	1.63934	2	1.5873	1	0.833333	GBM
TCGA.19.1390	2	4	3.27869	5	3.96825	4	3.33333	GBM
TCGA.27.1838	2.03	6	4.91803	5	3.96825	6	5	GBM
TCGA.12.0826	2.11	3	2.45902	3	2.38095	4	3.33333	GBM
TCGA.28.1745	2.31	8	6.55738	6	4.7619	6	5	GBM
TCGA.06.1800	2.33	7	5.7377	7	5.55556	7	5.83333	GBM
TCGA.DU.A7T6	2.39	6	4.91803	5	3.96825	5	4.16667	LGG
TCGA.14.0865	2.42	5	4.09836	3	2.38095	6	5	GBM
TCGA.14.1827	2.42	9	7.37705	5	3.96825	3	2.5	GBM
TCGA.26.1799	2.44	5	4.09836	4	3.1746	4	3.33333	GBM
TCGA.12.0822	2.61	6	4.91803	4	3.1746	6	5	GBM
TCGA.12.0820	2.86	6	4.91803	5	3.96825	6	5	GBM
TCGA.28.1755	2.86	3	2.45902	2	1.5873	1	0.833333	GBM
TCGA.06.5858	3.22	6	4.91803	7	5.55556	5	4.16667	GBM
TCGA.06.1087	3.39	3	2.45902	2	1.5873	7	5.83333	GBM
TCGA.14.0812	3.42	7	5.7377	6	4.7619	6	5	GBM
TCGA.19.1387	3.42	8	6.55738	6	4.7619	8	6.66667	GBM
TCGA.19.1791	3.61	4	3.27869	3	2.38095	1	0.833333	GBM
TCGA.06.1084	3.83	6	4.91803	7	5.55556	9	7.5	GBM
TCGA.14.0867	4	8	6.55738	6	4.7619	5	4.16667	GBM
TCGA.12.0828	4.31	4	3.27869	6	4.7619	5	4.16667	GBM
TCGA.28.1750	4.39	8	6.55738	6	4.7619	9	7.5	GBM
TCGA.28.1752	4.39	9	7.37705	9	7.14286	8	6.66667	GBM
TCGA.12.3651	4.42	3	2.45902	3	2.38095	5	4.16667	GBM
TCGA.12.1093	4.72	9	7.37705	9	7.14286	9	7.5	GBM
TCGA.28.1751	4.94	2	1.63934	1	0.793651	3	2.5	GBM
TCGA.12.1088	5.44	10	8.19672	8	6.34921	8	6.66667	GBM
TCGA.16.0848	6.5	9	7.37705	9	7.14286	8	6.66667	GBM
TCGA.19.2621	6.86	9	7.37705	8	6.34921	7	5.83333	GBM
TCGA.19.0957	7.08	16	13.1148	14	11.1111	13	10.8333	GBM
TCGA.12.3644	7.61	13	10.6557	11	8.73016	11	9.16667	GBM
TCGA.HT.8564	7.69	13	10.6557	12	9.52381	13	10.8333	LGG
TCGA.19.1386	8	18	14.7541	13	10.3175	11	9.16667	GBM
TCGA.12.0818	8.17	17	13.9344	11	8.73016	12	10	GBM
TCGA.19.1388	8.58	10	8.19672	7	5.55556	10	8.33333	GBM
TCGA.12.1089	9.75	15	12.2951	12	9.52381	18	15	GBM
TCGA.16.1460	9.81	20	16.3934	16	12.6984	19	15.8333	GBM
TCGA.15.1446	10.11	23	18.8525	18	14.2857	24	20	GBM
TCGA.19.1788	10.53	21	17.2131	14	11.1111	16	13.3333	GBM
TCGA.19.1787	11.36	18	14.7541	14	11.1111	15	12.5	GBM
TCGA.06.1801	11.69	21	17.2131	17	13.4921	20	16.6667	GBM
TCGA.28.1757	12.14	17	13.9344	15	11.9048	24	20	GBM
TCGA.19.1385	13.5	20	16.3934	15	11.9048	21	17.5	GBM
TCGA.14.1795	13.56	26	21.3115	21	16.6667	29	24.1667	GBM
TCGA.14.1396	13.94	34	27.8689	22	17.4603	27	22.5	GBM
TCGA.12.0775	14.11	28	22.9508	21	16.6667	30	25	GBM
TCGA.14.1794	14.86	20	16.3934	20	15.873	27	22.5	GBM
TCGA.14.1458	15.39	21	17.2131	15	11.9048	27	22.5	GBM
TCGA.06.1805	18.61	20	16.3934	18	14.2857	15	12.5	GBM
TCGA.28.2506	19.28	23	18.8525	18	14.2857	25	20.8333	GBM
TCGA.19.1389	20.39	32	26.2295	24	19.0476	37	30.8333	GBM
TCGA.28.1760	21.22	27	22.1311	17	13.4921	29	24.1667	GBM
TCGA.32.2616	21.25	30	24.5902	22	17.4603	27	22.5	GBM
TCGA.06.2566	23.08	31	25.4098	22	17.4603	30	25	GBM
TCGA.12.0778	28.83	50	40.9836	34	26.9841	37	30.8333	GBM
TCGA.14.0866	30.86	41	33.6066	29	23.0159	30	25	GBM
TCGA.06.1802	36.72	52	42.623	42	33.3333	51	42.5	GBM
TCGA.12.0829	44.53	85	69.6721	67	53.1746	80	66.6667	GBM
TCGA.19.5956	156.69	233	190.984	192	152.381	217	180.833	GBM
TCGA.DU.6392	230.89	324	265.574	253	200.794	303	252.5	LGG
TCGA.06.5416	250.83	358	293.443	284	225.397	326	271.667	GBM
